# Supplementary material for: Mate Choice and the Origin of Menopause
Source: PLoS Comput Biol. 2013 Jun 13;9(6):e1003092. doi: 10.1371/journal.pcbi.1003092 (PMC3681637; doi:10.1371/journal.pcbi.1003092)
Supplement: Text S1 — Computational model code. (TXT) [file pcbi.1003092.s007.txt]

#include <stdio.h>
#include <stdlib.h>
#include <math.h>
#include <time.h>

#define  NTAB 32
#define  IR 2836
#define  IM3 2147483647
#define  XDIV (1+(IM3-1)/NTAB)
#define  RNMX (1.0-EPS)
#define  AM1 (1.0/IM3)
#define  IQ 127773
#define  IA 16807
#define  EPS 1.2e-7

/*******************************/
void	str_setup(char str0[], char str1[], char str2[], char str3[], char str4[]);
int		mystrcmp( char s1[], char s2[] ) ;
void	mystrcat( char str0[], char str[] );
long	str_len(char str[]);
void	mystrcpy( char str0[], char str[] );
double 	mystrtolf( char S[] );
void	myltos(long N, char istr[]);
void	mydtos(double N, char istr[], int decimals);
/****************************************/
double  ran1( long *idumPtr );
long	UniformRndInt(long jlo, long jhi, double x);
/****************************************/
char	**cmatrix(long nrl, long nrh, long ncl, long nch);
void	free_cmatrix(char **m, long nrl, long nrh, long ncl, long nch);
char	*cvector(long nl, long nh);
void	free_cvector(char *v, long nl, long nh);
long	*lvector(long nl, long nh);
void	free_lvector(long *v, long nl, long nh);
double	*dvector(long nl, long nh);
void	free_dvector(double *v, long nl, long nh);
double	**dmatrix(long nrl, long nrh, long ncl, long nch);
void	free_dmatrix(double **m, long nrl, long nrh, long ncl, long nch);
long	**lmatrix(long nrl, long nrh, long ncl, long nch);
void	free_lmatrix(long **m, long nrl, long nrh, long ncl, long nch);
int		*ivector(long nl, long nh);
void	free_ivector(int *v, long nl, long nh);
unsigned long	*ulvector(long nl, long nh);
void	free_ulvector(unsigned long *v, long nl, long nh);
/*************************/
void	Deaths(int model,long nloci,long *idumPtr,long age_classes,long popN,double *survival,
			long **mut_mort,long *age_of_expression,double mut_mort_effect,long *age,long *deaths);
void	Parents(int model,long *idumPtr,long popN,long nloci,long age_classes,long female,long male,double **mate,
			long *female_age, long *male_age, double *female_fertility, double *male_fertility, 
			long **female_mut_fert,long **male_mut_fert,long *age_of_expression, double mut_fert_effect,
			long *motherPtr, long *fatherPtr);
double	GetSurvival(long nloci,long age_classes,long *age_of_expression,double mut_mort_effect,
			long age,double *survival,long *mut_mort);
double	GetFertility(long nloci,long age_classes,long *age_of_expression,double mut_fert_effect,
			long age,double *fertility,long *mut_fert);
void	AgeDist(long popN, long age_classes,long *age_dist, long *age);
void	MutDist(long popN, long age_classes, long *age,long *mut_dist, long **mut);
void	FertDist(char sex,long nloci,long popN, long age_classes, long *age,double *fert_dist,
			long **mut,double *fertility,long *age_of_expression, double mut_effect);
void	MortDist(char sex,long nloci,long popN, long age_classes, long *age,double *mort_dist,
			long **mut,double *survival,long *age_of_expression, double mut_effect);
long	GetMut(long *idumPtr,long nloci,long *mut,double mu);
void	Transmission(long nloci,long *male_mut,long *female_mut,long *offspring_mut,long *idumPtr);
void	LociFixed(long nloci,long popN,long **mut,long *fixed);
void	MeanVar(long n, double *data, double *meanPtr, double *svarPtr);
/*******/
int main (int argc, const char * argv[]) {
    time_t	t1;
	long	age_classes,age,a,age_interval,m,n;
	long	*age_of_expression,aoe;
	long	i,tc,ti,t,nloci,nl,interval;
	long	*female_age,*init_female_age,mother,*mothers,*female_fixed_mort,*female_fixed_fert;
	long	*male_age,*init_male_age,father,*fathers,*male_fixed_mort,*male_fixed_fert;
	long	*female_deaths,*female_age_dist,**female_age_Rdist,**female_mut_mort_Rdist,**female_mut_mort_Ldist;
	long	*male_deaths,*male_age_dist,**male_age_Rdist,**male_mut_mort_Rdist,**male_mut_mort_Ldist;
	long	*male_mut_mort_dist,*male_mut_fert_dist;
	long	*female_mut_mort_dist,*female_mut_fert_dist;
	long	**parents_age_dist;
	long    idum = -175566,*cum_new_mut_mort,new_mut_mort;
	long	repeats,r,popN;
	long	time_count,total_time_counts;
	
/* number of mortality-causing mutations carried by i-individual */
	long	**female_mut_mort,**init_female_mut_mort,**female_mut_fert,**init_female_mut_fert;
	long	**male_mut_mort,**init_male_mut_mort,**male_mut_fert,**init_male_mut_fert; 
	
    double	*male_fertility,*female_fertility;
	double	*female_survival,**female_fert_Rdist,**female_mort_Rdist,**female_fixed_mort_dynamic,**female_mut_mort_dynamic;
	double	*male_survival,**male_fert_Rdist,**male_mort_Rdist,**male_fixed_mort_dynamic,**male_mut_mort_dynamic;
	double	**mate;
	double	x,mu_mort,mut_mort_effect,mu_fert,mut_fert_effect,mean,var;
	
	char	cntlfile[60],run[20],inputfile[240];
	char	str[240],logpath[240],globalpath[240],agedistpath[240],fertdistpath[240],mortdistpath[240];
	char	deathdistpath[240],mut_mortdistpath[240],mut_fertdistpath[240];
	char	birthdistpath[240],outpath_time[240],parentspath[240],mut_mort_locipath[240];
	
	FILE	*input,*input_cntl,*logout,*agedistout,*mut_mortdistout,*mut_fertdistout,*mut_mort_locifile;
	FILE	*parentsdistout,*outfile_time,*fertdistout,*deathdistout,*birthdistout,*mortdistout;
/*********************************************/	
	mystrcpy(cntlfile,argv[1]);
	/*printf("\nRead instructions from %s\n",cntlfile);*/
	input_cntl=fopen(cntlfile,"r");
	if(input_cntl == NULL) {printf("can't open %s\n",cntlfile);exit(1);}
/* Read global path */
	if(fscanf(input_cntl,"%s %s ",str,globalpath) != 2){printf("can't read global path\n");exit(1);}
	if(mystrcmp(str,"Global") != 1) {printf("can't read Global [%s]\n",str);exit(1);}
	printf("Global path:\t%s\n",globalpath);
/* read run */
	if(fscanf(input_cntl,"%s %s ",str,run) != 2){printf("can't read run\n");exit(1);}
	if(mystrcmp(str,"Run") != 1) {printf("can't read Run [%s]\n",str);exit(1);}
	mystrcpy(logpath,globalpath);
	mystrcat(logpath,run);
	mystrcat(logpath,"/");
	mystrcat(logpath,run);
	mystrcat(logpath,"_log.txt");
	printf("Log path:\t%s\n",logpath);
	logout=fopen(logpath,"w");
	if(logout == NULL) {printf("Can't open %s\n",logpath);exit(1);}
	t1 = time(NULL);
	fprintf(logout,"Reproduce\n%s\n",ctime(&t1));
	fprintf(logout,"Global path\t%s\n",globalpath);
	fprintf(logout,"Run\t%s\n",run);	
/* read number of age classes */
	if(fscanf(input_cntl,"%s %ld ",str,&age_classes) != 2) {printf("can't read age_classes\n");exit(1);}
	if(mystrcmp(str,"Age_Classes") != 1) {printf("can't read Age_Classes [%s]\n",str);exit(1);}
	printf("Age_Classes:\t%ld\n",age_classes);
	fprintf(logout,"Age Classes\t%ld\n",age_classes);
/* read age class interval for output */
	if(fscanf(input_cntl,"%s %ld ",str,&age_interval) != 2) {printf("can't read age interval\n");exit(1);}
	if(mystrcmp(str,"Age_class_interval") != 1) {printf("can't read Age_class_interval [%s]\n",str);exit(1);}
	printf("Age Interval\t%ld\n",age_interval);
	fprintf(logout,"Age Interval\t%ld\n",age_interval);
/* read population (female = maless) size */
	if(fscanf(input_cntl,"%s %ld ",str,&popN) != 2) {printf("can't read popN\n");exit(1);}
	if(mystrcmp(str,"Population_size") != 1) {printf("can't read Population_size [%s]\n",str);exit(1);}
	printf("Population Size\t%ld\n",popN);
	fprintf(logout,"Population Size\t%ld\n",popN);
/* read mut_mort mutation rate */
	if(fscanf(input_cntl,"%s %le ",str,&mu_mort) != 2) {printf("can't read mu_mort\n");exit(1);}
	if(mystrcmp(str,"mort_mutation_rate") != 1) {printf("can't read mort_mutation_rate [%s]\n",str);exit(1);}
	printf("Mortality-Causing Mutation Rate\t%lf\n",mu_mort);
/* read mort mutation effect */
	if(fscanf(input_cntl,"%s %lf ",str,&mut_mort_effect) != 2) {printf("can't read mut_mort_effect\n");exit(1);}
	if(mystrcmp(str,"mort_mutation_effect") != 1) {printf("can't read mort_mutation_effect [%s]\n",str);exit(1);}
	printf("Mortality-Causing Mutation Effect\t%lf\n",mut_mort_effect);
/* read mut_fert mutation rate */
	if(fscanf(input_cntl,"%s %le ",str,&mu_fert) != 2) {printf("can't read mu_fert\n");exit(1);}
	if(mystrcmp(str,"fert_mutation_rate") != 1) {printf("can't read fert_mutation_rate [%s]\n",str);exit(1);}
	printf("Fertility-Affecting Mutation Rate\t%lf\n",mu_fert);
	fprintf(logout,"Mortality-Causing Mutation Rate\t%lf\n",mu_mort);
	fprintf(logout,"Fertility-Affecting Mutation Rate\t%lf\n",mu_fert);
/* read fert mutation effect */
	if(fscanf(input_cntl,"%s %lf ",str,&mut_fert_effect) != 2) {printf("can't read mut_fert_effect\n");exit(1);}
	if(mystrcmp(str,"fert_mutation_effect") != 1) {printf("can't read fert_mutation_effect [%s]\n",str);exit(1);}
	printf("Fertility-Affecting Mutation Effect\t%lf\n",mut_fert_effect);
	fprintf(logout,"Mortality-Causing Mutation Effect\t%lf\n",mut_mort_effect);
	fprintf(logout,"Fertility-Affecting Mutation Effect\t%lf\n",mut_fert_effect);
/* read age of expression */
	if(fscanf(input_cntl,"%s %ld ",str,&aoe) != 2) {printf("can't read aoe\n");exit(1);}
	if(mystrcmp(str,"Age_of_expression") != 1) {printf("can't read Age_of_expression [%s]\n",str);exit(1);}
	printf("Initial Age of Expression\t%ld\n",aoe);
	fprintf(logout,"Initial Age of Expression\t%ld\n",aoe);
/* read number of loci */
	if(fscanf(input_cntl,"%s %ld ",str,&nloci) != 2) {printf("can't read number of loci\n");exit(1);}
	if(mystrcmp(str,"Number_of_loci") != 1) {printf("can't read Number_of_loci [%s]\n",str);exit(1);}
	printf("Number of loci\t%ld\n",nloci);
	fprintf(logout,"Number of loci\t%ld\n",nloci);
	fprintf(logout,"\n");
	age_of_expression=lvector(0,nloci);
	age_of_expression[0]=0;
	if(nloci >= 1) {
		age_of_expression[1]=aoe;
		if(nloci > 1) for(a=2;a<=nloci;a++) {
			age_of_expression[a]=age_of_expression[a-1]+1;
		}
	}
	fprintf(logout,"locus\tage_of_expression\n");
	if(nloci <= 0) fprintf(logout,"no mutations\n");
	else { for(i=1;i<=nloci;i++) {
		fprintf(logout,"%ld\t%ld\n",i,age_of_expression[i]);
	} }
	if(nloci <= 5) interval=1;
	if(nloci > 5 && nloci <= 10) interval=2;
	if(nloci > 10) interval=5;
/* read male survival file */
	male_survival=dvector(0,age_classes);
	if(fscanf(input_cntl,"%s %s ",str,inputfile) != 2){printf("can't read male survival file\n");exit(1);}
	if(mystrcmp(str,"Male_Survival") != 1) {printf("can't read Male_Survival [%s]\n",str);exit(1);}
	printf("Male Survival file\t%s\n",inputfile);
	input=fopen(inputfile,"r");
	if(input == NULL) {printf("Can't open %s\n",inputfile);exit(1);}
	if(fscanf(input,"%s %ld ",str,&a) != 2) {printf("can't read header initial distribution file\n");exit(1);}
	if(mystrcmp(str,"Age_Classes") != 1) {printf("can't read Age_Classes [%s]\n",str);exit(1);}
	if(a != age_classes) {printf("Age classes [%ld] != %ld\n",age_classes,a);exit(1);}
	for(age=0;age<=age_classes;age++) {
	 if(fscanf(input,"%ld %lf ",&a,&male_survival[age]) != 2) {printf("can't read male survival age = %ld\n",age);exit(1);}
	 if(a != age) {printf("Age_class [%ld] != %ld\n",age,a);exit(1);}
	 if(male_survival[age] < 0.0 || male_survival[age] > 1.0) {printf("male survival[%ld] = %lf out of range\n",age,male_survival[age]);exit(1);}
	 /*printf("age=%ld\tsurvival = %lf\n",age,survival[age]);*/
	}
	fclose(input);
/* read female survival file */
	female_survival=dvector(0,age_classes);
	if(fscanf(input_cntl,"%s %s ",str,inputfile) != 2){printf("can't read female survival file\n");exit(1);}
	if(mystrcmp(str,"Female_Survival") != 1) {printf("can't read Female_Survival [%s]\n",str);exit(1);}
	printf("Female Survival file\t%s\n",inputfile);
	input=fopen(inputfile,"r");
	if(input == NULL) {printf("Can't open %s\n",inputfile);exit(1);}
	if(fscanf(input,"%s %ld ",str,&a) != 2) {printf("can't read header initial distribution file\n");exit(1);}
	if(mystrcmp(str,"Age_Classes") != 1) {printf("can't read Age_Classes [%s]\n",str);exit(1);}
	if(a != age_classes) {printf("Age classes [%ld] != %ld\n",age_classes,a);exit(1);}
	for(age=0;age<=age_classes;age++) {
	 if(fscanf(input,"%ld %lf ",&a,&female_survival[age]) != 2) {printf("can't read female survival age = %ld\n",age);exit(1);}
	 if(a != age) {printf("Age_class [%ld] != %ld\n",age,a);exit(1);}
	 if(female_survival[age] < 0.0 || female_survival[age] > 1.0) {printf("female survival[%ld] = %lf out of range\n",age,female_survival[age]);exit(1);}
	 /*printf("age=%ld\tsurvival = %lf\n",age,survival[age]);*/
	}
	fclose(input);
/* read mating file */
	mate=dmatrix(0,age_classes,0,age_classes);
	if(fscanf(input_cntl,"%s %s ",str,inputfile) != 2){printf("can't read mating file\n");exit(1);}
	if(mystrcmp(str,"Mate") != 1) {printf("can't read Mate [%s]\n",str);exit(1);}
	printf("Mating file\t%s\n",inputfile);
	input=fopen(inputfile,"r");
	if(input == NULL) {printf("Can't open %s\n",inputfile);exit(1);}
	if(fscanf(input,"%s %ld ",str,&a) != 2) {printf("can't read header mating file\n");exit(1);}
	if(mystrcmp(str,"Age_Classes") != 1) {printf("can't read Age_Classes [%s]\n",str);exit(1);}
	if(a != age_classes) {printf("Age classes [%ld] != %ld\n",age_classes,a);exit(1);}
	for(age=0;age<=age_classes;age++) { /* age is male age */
	 if(fscanf(input,"%ld ",&a) != 1) {printf("can't read male age class = %ld\n",age);exit(1);}
	 if(a != age) {printf("Age_class [%ld] != %ld\n",age,a);exit(1);}
	 for(a=0;a<=age_classes;a++) { /* a is female age */
	  if(fscanf(input,"%lf ",&mate[age][a]) != 1) {printf("can't read mate age = %ld\n",a);exit(1);}
	  if(mate[age][a] < 0.0 || mate[age][a] > 1.0) {printf("mate[%ld][%ld] = %lf out of range\n",age,a,mate[age][a]);exit(1);}
	} }
	fclose(input);
/* read male birth rate file */
	male_fertility=dvector(0,age_classes);
	if(fscanf(input_cntl,"%s %s ",str,inputfile) != 2){printf("can't read male birth rate file\n");exit(1);}
	if(mystrcmp(str,"Male_fertility") != 1) {printf("can't read Male_fertility [%s]\n",str);exit(1);}
	printf("Male Fertility Rate file\t%s\n",inputfile);
	input=fopen(inputfile,"r");
	if(input == NULL) {printf("Can't open %s\n",inputfile);exit(1);}
	if(fscanf(input,"%s %ld ",str,&a) != 2) {printf("can't read header male birth rate file\n");exit(1);}
	if(mystrcmp(str,"Age_Classes") != 1) {printf("can't read Age_Classes [%s]\n",str);exit(1);}
	if(a != age_classes) {printf("Age classes [%ld] != %ld\n",age_classes,a);exit(1);}
	for(age=0;age<=age_classes;age++) {
	 if(fscanf(input,"%ld %lf ",&a,&male_fertility[age]) != 2) {printf("can't read male birth age = %ld\n",age);exit(1);}
	 if(a != age) {printf("Age_class [%ld] != %ld\n",age,a);exit(1);}
	 if(male_fertility[age] < 0.0 || male_fertility[age] > 1.0) {printf("male_fertility[%ld] = %lf out of range\n",age,male_fertility[age]);exit(1);}
	/* printf("age=%ld\tbirth = %lf\n",age,birth[age]);*/
	}
	fclose(input);
/* read female birth rate file */
	female_fertility=dvector(0,age_classes);
	if(fscanf(input_cntl,"%s %s ",str,inputfile) != 2){printf("can't read female birth rate file\n");exit(1);}
	if(mystrcmp(str,"Female_fertility") != 1) {printf("can't read Female_fertility [%s]\n",str);exit(1);}
	printf("Female Fertility Rate file\t%s\n",inputfile);
	input=fopen(inputfile,"r");
	if(input == NULL) {printf("Can't open %s\n",inputfile);exit(1);}
	if(fscanf(input,"%s %ld ",str,&a) != 2) {printf("can't read header female birth rate file\n");exit(1);}
	if(mystrcmp(str,"Age_Classes") != 1) {printf("can't read Age_Classes [%s]\n",str);exit(1);}
	if(a != age_classes) {printf("Age classes [%ld] != %ld\n",age_classes,a);exit(1);}
	for(age=0;age<=age_classes;age++) {
	 if(fscanf(input,"%ld %lf ",&a,&female_fertility[age]) != 2) {printf("can't read female birth age = %ld\n",age);exit(1);}
	 if(a != age) {printf("Age_class [%ld] != %ld\n",age,a);exit(1);}
	 if(female_fertility[age] < 0.0 || female_fertility[age] > 1.0) {printf("female_fertility[%ld] = %lf out of range\n",age,female_fertility[age]);exit(1);}
	/* printf("age=%ld\tbirth = %lf\n",age,birth[age]);*/
	}
	fclose(input);
/* read repeats of simulation */
	if(fscanf(input_cntl,"%s %ld ",str,&repeats) != 2) {printf("can't read repeats\n");exit(1);}
	if(mystrcmp(str,"Repeats") != 1) {printf("can't read Repeats [%s]\n",str);exit(1);}
	printf("repeats = %ld\n",repeats);
/* read time_count of simulation */
	if(fscanf(input_cntl,"%s %ld ",str,&time_count) != 2) {printf("can't read time_count\n");exit(1);}
	if(mystrcmp(str,"Time_count") != 1) {printf("can't read Time_count [%s]\n",str);exit(1);}
	printf("time_count = %ld\n",time_count);
/* read total_time_counts of simulation */
	if(fscanf(input_cntl,"%s %ld ",str,&total_time_counts) != 2) {printf("can't read total_time_counts\n");exit(1);}
	if(mystrcmp(str,"Total_time_count") != 1) {printf("can't read Total_time_count [%s]\n",str);exit(1);}
	printf("Total_time_count = %ld\n",total_time_counts);
	fclose(input_cntl);
	
/** arrays */
	init_male_mut_mort=lmatrix(1,popN,0,nloci);
	male_mut_mort=lmatrix(1,popN,0,nloci); /*male mut_mortality by locus [0] holds total */
	init_male_mut_fert=lmatrix(1,popN,0,nloci);
	male_mut_fert=lmatrix(1,popN,0,nloci); /*male mut_fertility by locus [0] holds total */
	male_mut_mort_dist=lvector(0,age_classes);
	male_mut_fert_dist=lvector(0,age_classes);
	male_deaths=lvector(0,age_classes);
	fathers=lvector(0,age_classes);
	init_male_age=lvector(1,popN);
	male_age=lvector(1,popN); /*male age */
	male_age_dist=lvector(0,age_classes);
	
	male_age_Rdist=lmatrix(0,repeats,0,age_classes);
	male_fert_Rdist=dmatrix(0,repeats,0,age_classes);
	male_mort_Rdist=dmatrix(0,repeats,0,age_classes);
	male_mut_mort_Rdist=lmatrix(0,repeats,0,age_classes);
	male_mut_mort_Ldist=lmatrix(0,repeats,0,nloci); /* number of mutations at each locus in pop; [0]=total */
	
	male_fixed_mort=lvector(0,nloci);
	male_fixed_fert=lvector(0,nloci);
	male_fixed_mort_dynamic=dmatrix(0,total_time_counts,0,repeats);
	male_mut_mort_dynamic=dmatrix(0,total_time_counts,0,repeats);
	
	init_female_mut_mort=lmatrix(1,popN,0,nloci);
	female_mut_mort=lmatrix(1,popN,0,nloci); /*female mut_mortality by locus [0] holds total */
	init_female_mut_fert=lmatrix(1,popN,0,nloci);
	female_mut_fert=lmatrix(1,popN,0,nloci); /*female mut_fertility by locus [0] holds total */
	female_mut_mort_dist=lvector(0,age_classes);
	female_mut_fert_dist=lvector(0,age_classes);
	female_deaths=lvector(0,age_classes);
	mothers=lvector(0,age_classes);
	female_age_dist=lvector(0,age_classes);
	
	female_fert_Rdist=dmatrix(0,repeats,0,age_classes);
	female_mort_Rdist=dmatrix(0,repeats,0,age_classes);
	female_mut_mort_Rdist=lmatrix(0,repeats,0,age_classes);
	female_age_Rdist=lmatrix(0,repeats,0,age_classes);
	female_mut_mort_Ldist=lmatrix(0,repeats,0,nloci); /* number of mutations at each locus in pop; [0]=total */
	
	init_female_age=lvector(1,popN);
	female_age=lvector(1,popN); /*female age */
	female_fixed_mort=lvector(0,nloci);
	female_fixed_fert=lvector(0,nloci);
	female_fixed_mort_dynamic=dmatrix(0,total_time_counts,0,repeats);
	female_mut_mort_dynamic=dmatrix(0,total_time_counts,0,repeats);
	
	cum_new_mut_mort=lvector(1,repeats);
	parents_age_dist=lmatrix(0,age_classes,0,age_classes);
	
/* male survival*/
	fprintf(logout,"\nMale Survival\tMutations\n");
	fprintf(logout,"Age Class\t");
	for(m=1;m<=nloci;m++)  for(i=0;i<=2;i++) {fprintf(logout,"Locus #%ld mut=%ld\t",m,i);}
	fprintf(logout,"\n");
	for(age=1;age<=age_classes;age++) {
	  fprintf(logout,"%ld\t",age);
	  for(m=1;m<=nloci;m++) {
	  for(n=0;n<=nloci;n++) {male_mut_mort[1][n]=0;}
	  for(i=0;i<=2;i++) {
	    if(i == 0) {male_mut_mort[1][m]=0;male_mut_mort[1][0]=0;}
		if(i == 1) {male_mut_mort[1][m]=1;male_mut_mort[1][0]=1;}
		if(i == 2) {male_mut_mort[1][m]=2;male_mut_mort[1][0]=2;}
		x=GetSurvival(nloci,age_classes,age_of_expression,mut_mort_effect,age,male_survival,male_mut_mort[1]);
		fprintf(logout,"%lf\t",x);
	   } }
	   fprintf(logout,"\n");
	   /*{printf("pause..");getchar();printf("\n");}*/
	}
/* female survival*/
	fprintf(logout,"\nFemale Survival\tMutations\n");
	fprintf(logout,"Age Class\t");
	for(m=1;m<=nloci;m++)  for(i=0;i<=2;i++) {fprintf(logout,"Locus #%ld mut=%ld\t",m,i);}
	fprintf(logout,"\n");
	for(age=1;age<=age_classes;age++) {
	  fprintf(logout,"%ld\t",age);
	  for(m=1;m<=nloci;m++) {
	  for(n=0;n<=nloci;n++) {female_mut_mort[1][n]=0;}
	  for(i=0;i<=2;i++) {
	    if(i == 0) {female_mut_mort[1][m]=0;female_mut_mort[1][0]=0;}
		if(i == 1) {female_mut_mort[1][m]=1;female_mut_mort[1][0]=1;}
		if(i == 2) {female_mut_mort[1][m]=2;female_mut_mort[1][0]=2;}
		x=GetSurvival(nloci,age_classes,age_of_expression,mut_mort_effect,age,female_survival,female_mut_mort[1]);
		fprintf(logout,"%lf\t",x);
	   } }
	   fprintf(logout,"\n");
	}
/* male fertility*/
	fprintf(logout,"\nMale Fertility\tMutations\n");
	fprintf(logout,"Age Class\t");
	for(m=1;m<=nloci;m++)  for(i=0;i<=2;i++) {fprintf(logout,"Locus #%ld mut=%ld\t",m,i);}
	fprintf(logout,"\n");
	for(age=1;age<=age_classes;age++) {
	  fprintf(logout,"%ld\t",age);
	  for(m=1;m<=nloci;m++) {
	  for(n=0;n<=nloci;n++) {male_mut_fert[1][n]=0;}
	  for(i=0;i<=2;i++) {
	    if(i == 0) {male_mut_fert[1][m]=0;male_mut_fert[1][0]=0;}
		if(i == 1) {male_mut_fert[1][m]=1;male_mut_fert[1][0]=1;}
		if(i == 2) {male_mut_fert[1][m]=2;male_mut_fert[1][0]=2;}
		x=GetFertility(nloci,age_classes,age_of_expression,mut_fert_effect,age,male_fertility,male_mut_fert[1]);
		fprintf(logout,"%lf\t",x);
	   } }
	   fprintf(logout,"\n");
	   /*{printf("pause..");getchar();printf("\n");}*/
	}
/* female fertility*/
	fprintf(logout,"\nFemale Fertility\tMutations\n");
	fprintf(logout,"Age Class\t");
	for(m=1;m<=nloci;m++)  for(i=0;i<=2;i++) {fprintf(logout,"Locus #%ld mut=%ld\t",m,i);}
	fprintf(logout,"\n");
	for(age=1;age<=age_classes;age++) {
	  fprintf(logout,"%ld\t",age);
	  for(m=1;m<=nloci;m++) {
	  for(n=0;n<=nloci;n++) {female_mut_fert[1][n]=0;}
	  for(i=0;i<=2;i++) {
	    if(i == 0) {female_mut_fert[1][m]=0;female_mut_fert[1][0]=0;}
		if(i == 1) {female_mut_fert[1][m]=1;female_mut_fert[1][0]=1;}
		if(i == 2) {female_mut_fert[1][m]=2;female_mut_fert[1][0]=2;}
		x=GetFertility(nloci,age_classes,age_of_expression,mut_fert_effect,age,female_fertility,female_mut_fert[1]);
		fprintf(logout,"%lf\t",x);
	   } }
	   fprintf(logout,"\n");
	   /*{printf("pause..");getchar();printf("\n");}*/
	}
	
	fprintf(logout,"\nMate Matrix\n\t0\t");
	for(a=1;a<=age_classes;a++) {fprintf(logout,"%ld to %ld-\t",(a-1)*age_interval,(a)*age_interval);}
	fprintf(logout,"\n");
	fprintf(logout,"0\t");
	for(a=1;a<=age_classes;a++) {fprintf(logout,"%lf\t",mate[0][a]);}
	fprintf(logout,"\n");
	for(age=1;age<=age_classes;age++) {
	  fprintf(logout,"%ld to %ld-\t",(age-1)*age_interval,(age)*age_interval);
	  for(a=1;a<=age_classes;a++) {fprintf(logout,"%lf\t",mate[age][a]);}
	  fprintf(logout,"\n");
	}
	fprintf(logout,"End input data\n\n");
	fclose(logout);
	
/* file for age distributions */
	mystrcpy(agedistpath,globalpath);
	mystrcat(agedistpath,run);
	mystrcat(agedistpath,"/");
	mystrcat(agedistpath,run);
	mystrcat(agedistpath,"_agedist.txt");
	agedistout=fopen(agedistpath,"w");
	if(agedistout == NULL) {printf("Can't open %s\n",agedistpath);exit(1);}
	fprintf(agedistout,"Age-Specific distribution of population size\n");
	fprintf(agedistout,"popN\t%ld\nnloci\t%ld\nmut_mort_rate\t%lf\nmut_mort_effect\t%lf\nmut_fert_rate\t%lf\nmut_fert_effect\t%lf\n",popN,nloci,mu_mort,mut_mort_effect,mu_fert,mut_fert_effect);
	fprintf(agedistout,"Repeat (at end)\t");
	fprintf(agedistout,"Total (male)\t");
	for(age=1;age<=(age_classes-1);age++) fprintf(agedistout,"(male) %ld to %ld-\t",(age-1)*age_interval,(age)*age_interval);
	fprintf(agedistout,"(male) >%ld\t",age_classes*age_interval);
	fprintf(agedistout,"Total (female)\t");
	for(age=1;age<=(age_classes-1);age++) fprintf(agedistout,"(female) %ld to %ld-\t",(age-1)*age_interval,(age)*age_interval);
	fprintf(agedistout,"(female) >%ld\n",age_classes*age_interval);
	fclose(agedistout);
	
/* file for mut_mortality distributions */
	mystrcpy(mut_mortdistpath,globalpath);
	mystrcat(mut_mortdistpath,run);
	mystrcat(mut_mortdistpath,"/");
	mystrcat(mut_mortdistpath,run);
	mystrcat(mut_mortdistpath,"_mut_mortdist.txt");
	mut_mortdistout=fopen(mut_mortdistpath,"w");
	if(mut_mortdistout == NULL) {printf("Can't open %s\n",mut_mortdistpath);exit(1);}
	fprintf(mut_mortdistout,"Age-Specific distribution of mortality-affecting\n");
	fprintf(mut_mortdistout,"popN\t%ld\nnloci\t%ld\nmut_mort_rate\t%lf\nmut_mort_effect\t%lf\nmut_fert_rate\t%lf\nmut_fert_effect\t%lf\n",popN,nloci,mu_mort,mut_mort_effect,mu_fert,mut_fert_effect);
	fprintf(mut_mortdistout,"Repeat (at end)\t");
	fprintf(mut_mortdistout,"Loci fixed male out of %ld\tTotal (male)\t",nloci*popN);
	for(age=1;age<=(age_classes-1);age++) fprintf(mut_mortdistout,"(male) %ld to %ld-\t",(age-1)*age_interval,(age)*age_interval);
	fprintf(mut_mortdistout,"(male) >%ld\t",age_classes*age_interval);
	fprintf(mut_mortdistout,"Loci fixed female out of %ld\tTotal (female)\t",nloci*popN);
	for(age=1;age<=(age_classes-1);age++) fprintf(mut_mortdistout,"(female) %ld to %ld-\t",(age-1)*age_interval,(age)*age_interval);
	fprintf(mut_mortdistout,"(female) >%ld\n",age_classes*age_interval);
	fclose(mut_mortdistout);
	
/* file for mut_fertility distributions */
	mystrcpy(mut_fertdistpath,globalpath);
	mystrcat(mut_fertdistpath,run);
	mystrcat(mut_fertdistpath,"/");
	mystrcat(mut_fertdistpath,run);
	mystrcat(mut_fertdistpath,"_mut_fertdist.txt");
	mut_fertdistout=fopen(mut_fertdistpath,"w");
	if(mut_fertdistout == NULL) {printf("Can't open %s\n",mut_fertdistpath);exit(1);}
	fprintf(mut_fertdistout,"Age-Specific distribution of fertility-affecting\n");
	fprintf(mut_fertdistout,"popN\t%ld\nnloci\t%ld\nmut_mort_rate\t%lf\nmut_mort_effect\t%lf\nmut_fert_rate\t%lf\nmut_fert_effect\t%lf\n",popN,nloci,mu_mort,mut_mort_effect,mu_fert,mut_fert_effect);
	fprintf(mut_fertdistout,"Repeat (at end)\t");
	fprintf(mut_fertdistout,"Loci fixed male out of %ld\tTotal (male)\t",nloci*popN);
	for(age=1;age<=(age_classes-1);age++) fprintf(mut_fertdistout,"(male) %ld to %ld-\t",(age-1)*age_interval,(age)*age_interval);
	fprintf(mut_fertdistout,"(male) >%ld\t",age_classes*age_interval);
	fprintf(mut_fertdistout,"Loci fixed female out of %ld\tTotal (female)\t",nloci*popN);
	for(age=1;age<=(age_classes-1);age++) fprintf(mut_fertdistout,"(female) %ld to %ld-\t",(age-1)*age_interval,(age)*age_interval);
	fprintf(mut_fertdistout,"(female) >%ld\n",age_classes*age_interval);
	fclose(mut_fertdistout);
	
/* file for death distributions */
	mystrcpy(deathdistpath,globalpath);
	mystrcat(deathdistpath,run);
	mystrcat(deathdistpath,"/");
	mystrcat(deathdistpath,run);
	mystrcat(deathdistpath,"_deathsdist.txt");
	deathdistout=fopen(deathdistpath,"w");
	if(deathdistout == NULL) {printf("Can't open %s\n",deathdistpath);exit(1);}
	fprintf(deathdistout,"Age-Specific distribution of deaths\n");
	fprintf(deathdistout,"popN\t%ld\nnloci\t%ld\nmut_mort_rate\t%lf\nmut_mort_effect\t%lf\nmut_fert_rate\t%lf\nmut_fert_effect\t%lf\n",popN,nloci,mu_mort,mut_mort_effect,mu_fert,mut_fert_effect);
	fprintf(deathdistout,"Repeat (at end)\t");
	fprintf(deathdistout,"Total (male)\t");
	for(age=1;age<=(age_classes-1);age++) fprintf(deathdistout,"(male) %ld to %ld-\t",(age-1)*age_interval,(age)*age_interval);
	fprintf(deathdistout,"(male) >%ld\t",age_classes*age_interval);
	fprintf(deathdistout,"Total (female)\t");
	for(age=1;age<=(age_classes-1);age++) fprintf(deathdistout,"(female) %ld to %ld-\t",(age-1)*age_interval,(age)*age_interval);
	fprintf(deathdistout,"(female) >%ld\n",age_classes*age_interval);
	fclose(deathdistout);
	
/* file for birth rate distributions */
	mystrcpy(birthdistpath,globalpath);
	mystrcat(birthdistpath,run);
	mystrcat(birthdistpath,"/");
	mystrcat(birthdistpath,run);
	mystrcat(birthdistpath,"_birthsdist.txt");
	birthdistout=fopen(birthdistpath,"w");
	if(birthdistout == NULL) {printf("Can't open %s\n",birthdistpath);exit(1);}
	fprintf(birthdistout,"Age-Specific distribution of births by father's and mother's age\n");
	fprintf(birthdistout,"popN\t%ld\nnloci\t%ld\nmut_mort_rate\t%lf\nmut_mort_effect\t%lf\nmut_fert_rate\t%lf\nmut_fert_effect\t%lf\n",popN,nloci,mu_mort,mut_mort_effect,mu_fert,mut_fert_effect);
	fprintf(birthdistout,"Repeat (at end)\t");
	fprintf(birthdistout,"Total (male)\t");
	for(age=1;age<=(age_classes-1);age++) fprintf(birthdistout,"(male) %ld to %ld-\t",(age-1)*age_interval,(age)*age_interval);
	fprintf(birthdistout,"(male) >%ld\t",age_classes*age_interval);
	fprintf(birthdistout,"Total (female)\t");
	for(age=1;age<=(age_classes-1);age++) fprintf(birthdistout,"(female) %ld to %ld-\t",(age-1)*age_interval,(age)*age_interval);
	fprintf(birthdistout,"(female) >%ld\n",age_classes*age_interval);
	fclose(birthdistout);

/* file for fertility rate distributions */
	mystrcpy(fertdistpath,globalpath);
	mystrcat(fertdistpath,run);
	mystrcat(fertdistpath,"/");
	mystrcat(fertdistpath,run);
	mystrcat(fertdistpath,"_fertdist.txt");
	fertdistout=fopen(fertdistpath,"w");
	if(fertdistout == NULL) {printf("Can't open %s\n",fertdistpath);exit(1);}
	fprintf(fertdistout,"Average Age-Specific fertility by age\n");
	fprintf(fertdistout,"popN\t%ld\nnloci\t%ld\nmut_mort_rate\t%lf\nmut_mort_effect\t%lf\nmut_fert_rate\t%lf\nmut_fert_effect\t%lf\n",popN,nloci,mu_mort,mut_mort_effect,mu_fert,mut_fert_effect);
	fprintf(fertdistout,"Repeat (average fertility over individuals taken at end)\t");
	fprintf(fertdistout,"Fertility (male, total fertility in age group divided by number of individuals in age group)\t");
	for(age=1;age<=(age_classes-1);age++) fprintf(fertdistout,"(male) %ld to %ld-\t",(age-1)*age_interval,(age)*age_interval);
	fprintf(fertdistout,"(male) >%ld\t",age_classes*age_interval);
	fprintf(fertdistout,"Fertility (female, total fertility in age group divided by number of individuals in age group)\t");
	for(age=1;age<=(age_classes-1);age++) fprintf(fertdistout,"(female) %ld to %ld-\t",(age-1)*age_interval,(age)*age_interval);
	fprintf(fertdistout,"(female) >%ld\n",age_classes*age_interval);
	fclose(fertdistout);

/* file for mortality rate distributions */
	mystrcpy(mortdistpath,globalpath);
	mystrcat(mortdistpath,run);
	mystrcat(mortdistpath,"/");
	mystrcat(mortdistpath,run);
	mystrcat(mortdistpath,"_mortdist.txt");
	mortdistout=fopen(mortdistpath,"w");
	if(mortdistout == NULL) {printf("Can't open %s\n",mortdistpath);exit(1);}
	fprintf(mortdistout,"Average Age-Specific mortality by age\n");
	fprintf(mortdistout,"popN\t%ld\nnloci\t%ld\nmut_mort_rate\t%lf\nmut_mort_effect\t%lf\nmut_fert_rate\t%lf\nmut_fert_effect\t%lf\n",popN,nloci,mu_mort,mut_mort_effect,mu_fert,mut_fert_effect);
	fprintf(mortdistout,"Repeat (average mortality over individuals taken at end)\t");
	fprintf(mortdistout,"Mortality (total male mortality in age group divided by number of male individuals in age group)\t");
	for(age=1;age<=(age_classes-1);age++) fprintf(mortdistout,"(male) %ld to %ld-\t",(age-1)*age_interval,(age)*age_interval);
	fprintf(mortdistout,"(male) >%ld\t",age_classes*age_interval);
	fprintf(mortdistout,"Mortality (total female mortality in age group divided by number of female individuals in age group)\t");
	for(age=1;age<=(age_classes-1);age++) fprintf(mortdistout,"(female) %ld to %ld-\t",(age-1)*age_interval,(age)*age_interval);
	fprintf(mortdistout,"(female) >%ld\n",age_classes*age_interval);
	fclose(mortdistout);
	
/* file for parents age distribution matrix */
	mystrcpy(parentspath,globalpath);
	mystrcat(parentspath,run);
	mystrcat(parentspath,"/");
	mystrcat(parentspath,run);
	mystrcat(parentspath,"_parentsdist.txt");
	parentsdistout=fopen(parentspath,"w");
	if(parentsdistout == NULL) {printf("Can't open %s\n",parentspath);exit(1);}
	fprintf(parentsdistout,"Age-Specific distribution of parents' (mother x father) ages\n");
	fprintf(parentsdistout,"popN\t%ld\nnloci\t%ld\nmut_mort_rate\t%lf\nmut_mort_effect\t%lf\nmut_fert_rate\t%lf\nmut_fert_effect\t%lf\n",popN,nloci,mu_mort,mut_mort_effect,mu_fert,mut_fert_effect);
	fclose(parentsdistout);
		
/*******************************/
	x=ran1(&idum);
	exit(1);
/* each male/female in the population starts with random age 1 to age_classes */
/* each male/female initially has no mut_mortations */
/** run for 1000 time intervals to reach steady state age distribution without mut_mortation */
	for(i=1;i<=popN;i++) {
		init_female_age[i]=UniformRndInt(1, (long) age_classes,ran1(&idum));
		init_male_age[i]=UniformRndInt(1, (long) age_classes,ran1(&idum));
		for(nl=0;nl<=nloci;nl++) {init_female_mut_mort[i][nl]=0;init_male_mut_mort[i][nl]=0;}
		for(nl=0;nl<=nloci;nl++) {init_female_mut_fert[i][nl]=0;init_male_mut_fert[i][nl]=0;}
	}
	
/***************** pre run burn in to make a steady state age distribution with no mut_mortations ********************************/
	logout=fopen(logpath,"a");
	if(logout == NULL) {printf("Can't open %s\n",logpath);exit(1);}
	fprintf(logout,"\nPre-run burn-in for %ld time units\n",1000);
	printf("\nPre-run burn-in for %ld time units\n",1000);
	fclose(logout);
	
	m=0;
	for(t=1;t<=1000;t++) {
	m++;
	if(m == 11) m=1;
	
/*intialize */
   for(age=0;age<=age_classes;age++) {
     mothers[age]=0;
	 fathers[age]=0;
	 for(a=0;a<=age_classes;a++) parents_age_dist[age][a]=0;
   }
/* initial age distributions */
	AgeDist(popN,(long) age_classes,female_age_dist,init_female_age);
	AgeDist(popN,(long) age_classes,male_age_dist,init_male_age);
		
/* determine the number of female deaths */
   Deaths(3,nloci,&idum,age_classes,popN,female_survival,init_female_mut_mort,age_of_expression,mut_mort_effect,init_female_age,female_deaths);
	/*{printf("female deaths = %ld: pause..",female_deaths[0]);getchar();printf("\n");}*/
/* determine the number of male deaths */
   Deaths(3,nloci,&idum,age_classes,popN,male_survival,init_male_mut_mort,age_of_expression,mut_mort_effect,init_male_age,male_deaths);
   if(m == 10) printf("%ld\t%ld\t%ld\n",t,male_deaths[0],female_deaths[0]);
   /*{printf("male deaths = %ld: pause..",male_deaths[0]);getchar();printf("\n");}*/
/* deaths are indicated by age[i] = 0 */
   /*printf("determine parents\n");*/
   for(i=1;i<=popN;i++) {
	if(init_female_age[i] == 0) {
/* model 0 => mut_mortations affect males and females */
		Parents(2,&idum,popN,nloci,age_classes,i,0,mate,init_female_age,init_male_age,female_fertility,male_fertility,
				init_female_mut_fert,init_male_mut_fert,age_of_expression,mut_fert_effect,
				&mother,&father);
		mothers[init_female_age[mother]]++;
		mothers[0]++;
		fathers[init_male_age[father]]++;
		fathers[0]++;
		parents_age_dist[init_male_age[father]][init_female_age[mother]]++;
	}
	if(init_male_age[i] == 0) {
		Parents(2,&idum,popN,nloci,age_classes,0,i,mate,init_female_age,init_male_age,female_fertility,male_fertility,
				init_female_mut_fert,init_male_mut_fert,age_of_expression,mut_fert_effect,
				&mother,&father);
		mothers[init_female_age[mother]]++;
		mothers[0]++;
		fathers[init_male_age[father]]++;
		fathers[0]++;
		parents_age_dist[init_male_age[father]][init_female_age[mother]]++;
	}
/* transmission of mut_mortations of parents to offspring (not here, no mut_mortations) */
/* new mut_mortations (not here, no mut_mortations) */
	
   }/*for(i=1;i<=popN;i++) */
/* update population, deaths have alread been considered, survivors move to next age group */
	for(i=1;i<=popN;i++) {
		if(init_female_age[i] >= age_classes) {printf("female #%ld age=%ld error1\n",i,init_female_age[i]);exit(1);}
		init_female_age[i]=init_female_age[i]+1;
		if(init_male_age[i] >= age_classes) {printf("male #%ld age=%ld error\n",i,init_male_age[i]);exit(1);}
		init_male_age[i]=init_male_age[i]+1;
	/*	for(nl=0;nl<=nloci;nl++) new_female_mut_mort[i][nl]=female_mut_mort[i][nl]; */
	/*  individual i alread has mut_mortations; if i is born in interval, it moves from age 0 to 1, but the offspring mut_mortations stille belong to i */
		if(init_female_age[i] <= 0) {printf("female #%ld age=%ld error2\n",i,init_female_age[i]);exit(1);}
		if(init_male_age[i] <= 0) {printf("male #%ld age=%ld error2\n",i,init_male_age[i]);exit(1);}
/*		if(init_female_age[i] == 1) {
			printf("ofspring female #%ld has %ld mut_mortations\n",i,init_female_mut_mort[i][0]);
		}
		if(init_male_age[i] == 1) {
			printf("ofspring male #%ld has %ld mut_mortations\n",i,init_male_mut_mort[i][0]);
		}
*/
	
	}/*for(i=1;i<=popN;i++)*/
/* store initial age distributions , age-specific death rates and birth rates  first period */
	if(t == 1) {
		logout=fopen(logpath,"a");
		if(logout == NULL) {printf("Can't open %s\n",logpath);exit(1);}
		fprintf(logout,"Time\t%ld\n",t);
		fprintf(logout,"Age Class\tMales\tMale Deaths\tFathers\tFemales\tFemale Deaths\tMothers\n");
		for(age=0;age<=age_classes;age++) {
			fprintf(logout,"%ld\t%ld\t%ld\t%ld\t%ld\t%ld\t%ld\n",age,male_age_dist[age],male_deaths[age],fathers[age],
				female_age_dist[age],female_deaths[age],mothers[age]);
		}
		fclose(logout);
	}
	/*{printf("pause.. t=%ld",t);getchar();printf("\n");}*/
   }/*for(t=1;t<=1000;t++) */
/* store final age distributions , age-specific death rates and birth rates  final period */
	AgeDist(popN,(long) age_classes,female_age_dist,init_female_age);
	AgeDist(popN,(long) age_classes,male_age_dist,init_male_age);
	logout=fopen(logpath,"a");
	if(logout == NULL) {printf("Can't open %s\n",logpath);exit(1);}
	fprintf(logout,"Burn-out complete after\t%ld\nLast Interval\n",t-1);
	fprintf(logout,"Age Class\tMales\tMale Deaths\tFathers\tFemales\tFemale Deaths\tMothers\n");
	for(age=0;age<=age_classes;age++) {
		fprintf(logout,"%ld\t%ld\t%ld\t%ld\t%ld\t%ld\t%ld\n",age,male_age_dist[age],male_deaths[age],fathers[age],
				female_age_dist[age],female_deaths[age],mothers[age]);
	}
	fclose(logout);
/******************************* end of burn in ***************************/
/* start each repeat from init pop distribution */
	printf("Burn-in age distribution\n");AgeDist(popN,(long) age_classes,female_age_dist,init_female_age);
	AgeDist(popN,(long) age_classes,male_age_dist,init_male_age);
	printf("Burn-in mut_mortation distribution\n");
	MutDist(popN,(long) age_classes,init_female_age,female_mut_mort_dist,init_female_mut_mort);
	MutDist(popN,(long) age_classes,init_male_age,male_mut_mort_dist,init_male_mut_mort);
	MutDist(popN,(long) age_classes,init_female_age,female_mut_fert_dist,init_female_mut_fert);
	MutDist(popN,(long) age_classes,init_male_age,male_mut_fert_dist,init_male_mut_fert);
	
	printf("Burn-in loci fixed\n");
	LociFixed(nloci,popN,init_male_mut_mort,male_fixed_mort);
	LociFixed(nloci,popN,init_female_mut_mort,female_fixed_mort);
	LociFixed(nloci,popN,init_male_mut_fert,male_fixed_fert);
	LociFixed(nloci,popN,init_female_mut_fert,female_fixed_fert);
	
	printf("Burn-in male fertility distribution\n");
	FertDist('m',nloci,popN,age_classes,init_male_age,male_fert_Rdist[0],init_male_mut_fert,male_fertility,age_of_expression,mut_fert_effect);
	printf("Burn-in female fertility distribution\n");
	FertDist('f',nloci,popN,age_classes,init_female_age,female_fert_Rdist[0],init_female_mut_fert,female_fertility,age_of_expression,mut_fert_effect);
	
	printf("Burn-in male mortality distribution\n");
	MortDist('m',nloci,popN,age_classes,init_male_age,male_mort_Rdist[0],init_male_mut_mort,male_survival,age_of_expression,mut_mort_effect);
	printf("Burn-in female mortality distribution\n");
	MortDist('f',nloci,popN,age_classes,init_female_age,female_mort_Rdist[0],init_female_mut_mort,female_survival,age_of_expression,mut_mort_effect);
	
	agedistout=fopen(agedistpath,"a");
	if(agedistout == NULL) {printf("Can't open %s\n",agedistpath);exit(1);}
	fprintf(agedistout,"%ld\t",0);
	for(age=0;age<=(age_classes);age++) {fprintf(agedistout,"%ld\t",male_age_dist[age]);}
	for(age=0;age<=(age_classes);age++) {fprintf(agedistout,"%ld\t",female_age_dist[age]);}
	fprintf(agedistout,"\n");
	fclose(agedistout);
	
	mut_mortdistout=fopen(mut_mortdistpath,"a");
	if(mut_mortdistout == NULL) {printf("Can't open %s\n",mut_mortdistpath);exit(1);}
	fprintf(mut_mortdistout,"%ld\t%ld\t",0,male_fixed_mort[0]);
	for(age=0;age<=(age_classes);age++) {fprintf(mut_mortdistout,"%ld\t",male_mut_mort_dist[age]);}
	fprintf(mut_mortdistout,"%ld\t",female_fixed_mort[0]);
	for(age=0;age<=(age_classes);age++) {fprintf(mut_mortdistout,"%ld\t",female_mut_mort_dist[age]);}
	fprintf(mut_mortdistout,"\n");
	fclose(mut_mortdistout);
	
	mut_fertdistout=fopen(mut_fertdistpath,"a");
	if(mut_fertdistout == NULL) {printf("Can't open %s\n",mut_fertdistpath);exit(1);}
	fprintf(mut_fertdistout,"%ld\t%ld\t",0,male_fixed_fert[0]);
	for(age=0;age<=(age_classes);age++) {fprintf(mut_fertdistout,"%ld\t",male_mut_fert_dist[age]);}
	fprintf(mut_fertdistout,"%ld\t",female_fixed_fert[0]);
	for(age=0;age<=(age_classes);age++) {fprintf(mut_fertdistout,"%ld\t",female_mut_fert_dist[age]);}
	fprintf(mut_fertdistout,"\n");
	fclose(mut_fertdistout);
	
	deathdistout=fopen(deathdistpath,"a");
	if(deathdistout == NULL) {printf("Can't open %s\n",deathdistpath);exit(1);}
	fprintf(deathdistout,"%ld\t",0);
	for(age=0;age<=(age_classes);age++) {fprintf(deathdistout,"%ld\t",male_deaths[age]);}
	for(age=0;age<=(age_classes);age++) {fprintf(deathdistout,"%ld\t",female_deaths[age]);}
	fprintf(deathdistout,"\n");
	fclose(deathdistout);
	
	birthdistout=fopen(birthdistpath,"a");
	if(birthdistout == NULL) {printf("Can't open %s\n",birthdistpath);exit(1);}
	fprintf(birthdistout,"%ld\t",0);
	for(age=0;age<=(age_classes);age++) {fprintf(birthdistout,"%ld\t",fathers[age]);}
	for(age=0;age<=(age_classes);age++) {fprintf(birthdistout,"%ld\t",mothers[age]);}
	fprintf(birthdistout,"\n");
	fclose(birthdistout);
	
	fertdistout=fopen(fertdistpath,"a");
	if(fertdistout == NULL) {printf("Can't open %s\n",fertdistpath);exit(1);}
	fprintf(fertdistout,"%ld\t",0);
	fprintf(fertdistout,"na\t");
	for(age=1;age<=(age_classes);age++) {
		if(male_fert_Rdist[0][age] >= 0.0) fprintf(fertdistout,"%lf\t",male_fert_Rdist[0][age]);
		else fprintf(fertdistout,"na\t");
	}
	fprintf(fertdistout,"na\t");
	for(age=1;age<=(age_classes);age++) {
		if(female_fert_Rdist[0][age] >= 0.0) fprintf(fertdistout,"%lf\t",female_fert_Rdist[0][age]);
		else fprintf(fertdistout,"na\t");
	}
	fprintf(fertdistout,"\n");
	fclose(fertdistout);
	
	mortdistout=fopen(mortdistpath,"a");
	if(mortdistout == NULL) {printf("Can't open %s\n",mortdistpath);exit(1);}
	fprintf(mortdistout,"%ld\t",0);
	fprintf(mortdistout,"na\t");
	for(age=1;age<=(age_classes);age++) {
		if(male_mort_Rdist[0][age] >= 0.0) fprintf(mortdistout,"%lf\t",male_mort_Rdist[0][age]);
		else fprintf(mortdistout,"na\t");
	}
	fprintf(mortdistout,"na\t");
	for(age=1;age<=(age_classes);age++) {
		if(female_mort_Rdist[0][age] >= 0.0) fprintf(mortdistout,"%lf\t",female_mort_Rdist[0][age]);
		else fprintf(mortdistout,"na\t");
	}
	fprintf(mortdistout,"\n");
	fclose(mortdistout);
	
/*	printf("parents age dist:\n");
	for(age=1;age<=(age_classes-1);age++) {
		for(a=1;a<=(age_classes-1);a++) printf("%ld\t",parents_age_dist[age][a]);
		printf("\n");
	}
	{printf("pause.. ");getchar();printf("\n");}*/
	parentsdistout=fopen(parentspath,"a");
	if(parentsdistout == NULL) {printf("Can't open %s\n",parentspath);exit(1);}
	fprintf(parentsdistout,"Age-Specific distribution of parents' (mother x father) ages\nInitial t=0");
	fprintf(parentsdistout,"Mother's age\t");
	for(age=1;age<=(age_classes-1);age++) fprintf(parentsdistout,"%ld to %ld-\t",(age-1)*age_interval,(age)*age_interval);
	fprintf(parentsdistout,"\n");
	for(age=1;age<=(age_classes-1);age++) {
		fprintf(parentsdistout,"Father's age: %ld to %ld-\t",(age-1)*age_interval,(age)*age_interval);
		for(a=1;a<=(age_classes-1);a++) fprintf(parentsdistout,"%ld\t",parents_age_dist[age][a]);
		fprintf(parentsdistout,"\n");
	}
	fclose(parentsdistout);
	for(age=0;age<=age_classes;age++) {
		for(a=0;a<=age_classes;a++) parents_age_dist[age][a]=0;
	}
/* parents age distribution taken at end of repeat and averaged over number of repeats*/

/****** SIMULATION **/	
	logout=fopen(logpath,"a");
	if(logout == NULL) {printf("Can't open %s\n",logpath);exit(1);}
	fprintf(logout,"\n********\nSimulation\n");
	fprintf(logout,"Start each repeat with initial age distribution from pre-run\n");
	fprintf(logout,"Simulation time_count\t%ld\n",time_count);
	fprintf(logout,"Simulation total time_count\t%ld\n",total_time_counts);
	fprintf(logout,"Simulation Time (age class interval units)\t%ld\n",time_count*total_time_counts);
	fprintf(logout,"Simulation Repeats\t%ld\n",repeats);
	fclose(logout);
	printf("\nRun %ld repeats with mu_mort = %lf, mut_mort_effect = %lf\n",repeats,mu_mort,mut_mort_effect);
	for(nl=0;nl<=nloci;nl++) {
		male_mut_mort_Ldist[0][nl]=0;
	    female_mut_mort_Ldist[0][nl]=0;
	    for(i=1;i<=popN;i++) {
		  male_mut_mort_Ldist[0][nl]=male_mut_mort_Ldist[0][nl]+init_male_mut_mort[i][nl];
		  female_mut_mort_Ldist[0][nl]=female_mut_mort_Ldist[0][nl]+init_female_mut_mort[i][nl];
		}
	}
	mystrcpy(mut_mort_locipath,globalpath);
	mystrcat(mut_mort_locipath,run);
	mystrcat(mut_mort_locipath,"/");
	mystrcat(mut_mort_locipath,run);
	mystrcat(mut_mort_locipath,"_locifreq.txt");
	mut_mort_locifile=fopen(mut_mort_locipath,"w");
	if(mut_mort_locifile == NULL) {printf("Can't open %s\n",mut_mort_locipath);exit(1);}
	fprintf(mut_mort_locifile,"Mortality-Causing Mutations Segregating by Locus at end of repeat\n");
	fprintf(mut_mort_locifile,"popN\t%ld\nnloci\t%ld\nmut_mort_rate\t%lf\nmut_mort_effect\t%lf\nRepeats\t%ld\n",popN,nloci,mu_mort,mut_mort_effect,repeats);
	fprintf(mut_mort_locifile,"Repeat (at end)\tTotal (Male), all loci\t");
	for(nl=1;nl<=nloci;nl++) {fprintf(mut_mort_locifile,"(Male) Locus #%ld\t",nl);}
	fprintf(mut_mort_locifile,"Total (Female), all loci\t");
	for(nl=1;nl<=nloci;nl++) {fprintf(mut_mort_locifile,"(Female) Locus #%ld\t",nl);}
	fprintf(mut_mort_locifile,"\n");
	fprintf(mut_mort_locifile,"0\t%ld\t",male_mut_mort_Ldist[0][0]);
	for(nl=1;nl<=nloci;nl++) {fprintf(mut_mort_locifile,"%ld\t",male_mut_mort_Ldist[0][nl]);}
	fprintf(mut_mort_locifile,"%ld\t",female_mut_mort_Ldist[0][0]);
	for(nl=1;nl<=nloci;nl++) {fprintf(mut_mort_locifile,"%ld\t",female_mut_mort_Ldist[0][nl]);}
	fprintf(mut_mort_locifile,"\n");
	fclose(mut_mort_locifile);
	
/* begin loop of repeats */
	for(r=1;r<=repeats;r++) {
		printf("\nRepeat #%ld with mu_mort = %lf, mut_mort_effect = %lf\n",r,mu_mort,mut_mort_effect);

/* start with initial distribution of females */
	for(i=1;i<=popN;i++) {
		female_age[i] = init_female_age[i];
		for(nl=0;nl<=nloci;nl++) {female_mut_mort[i][nl] = init_female_mut_mort[i][nl];}
		male_age[i] = init_male_age[i];
		for(nl=0;nl<=nloci;nl++) {male_mut_mort[i][nl] = init_male_mut_mort[i][nl];}
	}
	LociFixed(nloci,popN,male_mut_mort,male_fixed_mort);
	male_fixed_mort_dynamic[0][r]=(double) male_fixed_mort[0];
	LociFixed(nloci,popN,female_mut_mort,female_fixed_fert);
	female_fixed_mort_dynamic[0][r]=(double) female_fixed_fert[0];
	MutDist(popN,(long) age_classes,male_age,male_mut_mort_Rdist[r],male_mut_mort);
	male_mut_mort_dynamic[0][r]=(double) male_mut_mort_Rdist[r][0];
	MutDist(popN,(long) age_classes,female_age,female_mut_mort_Rdist[r],female_mut_mort);
	
	female_mut_mort_dynamic[0][r]=(double) female_mut_mort_Rdist[r][0];
	
	
/********************** population with mut_mortality **************************************/
	cum_new_mut_mort[r]=0;
	for(tc=1;tc<=total_time_counts;tc++) {
	
	for(ti=1;ti<=time_count;ti++) {
		t=((tc-1)*time_count) + ti;
	
/*intialize for time unit t */
   for(age=0;age<=age_classes;age++) {
	mothers[age]=0;
	fathers[age]=0;
	}
   new_mut_mort=0;
/* initial age distributions for time unit t*/
	AgeDist(popN,(long) age_classes,female_age_dist,female_age);
	/*printf("\nr=%ld t=%ld: total females = %ld\n",r,t,female_age_dist[0]);*/
	/*for(age=0;age<=age_classes;age++) {printf("N[%ld]=%ld\n",age,female_age_dist[age]);}*/
	AgeDist(popN,(long) age_classes,male_age_dist,male_age);
	
	/*for(age=0;age<=age_classes;age++) {printf("N[%ld]=%ld\n",age,male_age_dist[age]);}*/
	
	MutDist(popN,(long) age_classes,female_age,female_mut_mort_dist,female_mut_mort);
	
	/*for(age=0;age<=age_classes;age++) {printf("M[%ld]=%ld\n",age,female_mut_mort_dist[age]);}*/
	MutDist(popN,(long) age_classes,male_age,male_mut_mort_dist,male_mut_mort);
	
	/*for(age=0;age<=age_classes;age++) {printf("M[%ld]=%ld\n",age,male_mut_mort_dist[age]);}*/
	
/* determine the number of female deaths in time unit t */
   Deaths(3,nloci,&idum,age_classes,popN,female_survival,female_mut_mort,age_of_expression,mut_mort_effect,female_age,female_deaths); 
   
   /*for(age=0;age<=age_classes;age++) {printf("D[%ld]=%ld\n",age,female_deaths[age]);}*/
/* model 3 is unused */
/* model will determine the effect of mut_mortalitys on the basis survival table = [male/female]_survival */
/* determine the number of male deaths in time unit t */
						
   Deaths(3,nloci,&idum,age_classes,popN,male_survival,male_mut_mort,age_of_expression,mut_mort_effect,male_age,male_deaths);
   
   /*for(age=0;age<=age_classes;age++) {printf("D[%ld]=%ld\n",age,male_deaths[age]);}*/
/* deaths are indicated by age[i] = 0 */
	
   for(i=1;i<=popN;i++) {
	if(female_age[i] == 0) {
/* model 0 => mut_mortalitys affect only females (mothers) */
		Parents(2,&idum,popN,nloci,age_classes,i,0,mate,female_age,male_age,female_fertility,male_fertility,
				female_mut_fert,male_mut_fert,age_of_expression,mut_fert_effect,
				&mother,&father);
		mothers[female_age[mother]]++;
		mothers[0]++;
		fathers[male_age[father]]++;
		fathers[0]++;
/* transmission of mut_mortalitys from parents to offspring */
		Transmission(nloci,male_mut_mort[father],female_mut_mort[mother],female_mut_mort[i],&idum);
/* new mut_mortalitys */
		new_mut_mort=new_mut_mort+GetMut(&idum,nloci,female_mut_mort[i],mu_mort);
	}
	if(male_age[i] == 0) {
		Parents(2,&idum,popN,nloci,age_classes,0,i,mate,female_age,male_age,female_fertility,male_fertility,
				female_mut_fert,male_mut_fert,age_of_expression,mut_fert_effect,
				&mother,&father);
		mothers[female_age[mother]]++;
		mothers[0]++;
		fathers[male_age[father]]++;
		fathers[0]++;
		if(t == time_count*total_time_counts) parents_age_dist[male_age[father]][female_age[mother]]++;
/* transmission of mut_mortalitys from parents to offspring */
		Transmission(nloci,male_mut_mort[father],female_mut_mort[mother],male_mut_mort[i],&idum);		
/* new mut_mortalitys */
		new_mut_mort=new_mut_mort+GetMut(&idum,nloci,male_mut_mort[i],mu_mort);
	}

	}/*for(i=1;i<=popN;i++) */
	
/* update population, deaths have alread been considered, survivors move to next age group */
	for(i=1;i<=popN;i++) {
		if(female_age[i] >= age_classes) {printf("female #%ld age=%ld error1\n",i,female_age[i]);exit(1);}
		female_age[i]=female_age[i]+1;
		if(male_age[i] >= age_classes) {printf("male #%ld age=%ld error\n",i,male_age[i]);exit(1);}
		male_age[i]=male_age[i]+1;
/*  individual i alread has mut_mortalitys; if i is born in interval, it moves from age 0 to 1, but the offspring mut_mortalitys already belong to i */

	}/*for(i=1;i<=popN;i++)*/
	
	}/*for(ti=1;ti<=time_count;ti++)*/	
	printf("Begin interval: total female mut_mortality = %ld\n",female_mut_mort_dist[0]);
	printf("End interval: total female mut_mortality = %ld\n",female_mut_mort_Rdist[r][0]);
	printf("Begin interval: total male mut_mortality = %ld\n",male_mut_mort_dist[0]);
	printf("End interval: total male mut_mortality = %ld\n",male_mut_mort_Rdist[r][0]);
	
	printf("\nr=%ld t=%ld: male deaths = %ld female deaths = %ld total = %ld\n",r,t,male_deaths[0],female_deaths[0],male_deaths[0]+female_deaths[0]);
	printf("new mut_mortality = %ld\n",new_mut_mort);
	cum_new_mut_mort[r]=cum_new_mut_mort[r]+new_mut_mort;
	printf("cumulative new mut_mortality (repeat %ld) = %ld\n",r,cum_new_mut_mort[r]);
	printf("male demographics repeat %ld tc=%ld\n",r,tc);
	AgeDist(popN,(long) age_classes,male_age_Rdist[r],male_age);
	MutDist(popN,(long) age_classes,male_age,male_mut_mort_Rdist[r],male_mut_mort);
	LociFixed(nloci,popN,male_mut_mort,male_fixed_mort);
	FertDist('m',nloci,popN,age_classes,male_age,male_fert_Rdist[r],male_mut_fert,male_fertility,age_of_expression,mut_fert_effect);
	MortDist('m',nloci,popN,age_classes,male_age,male_mort_Rdist[r],male_mut_mort,male_survival,age_of_expression,mut_mort_effect);
	male_fixed_mort_dynamic[tc][r]=(double) male_fixed_mort[0];
	male_mut_mort_dynamic[tc][r]=(double) male_mut_mort_Rdist[r][0];
	
	printf("female demographics repeat %ld tc=%ld\n",r,tc);
	AgeDist(popN,(long) age_classes,female_age_Rdist[r],female_age);
	MutDist(popN,(long) age_classes,female_age,female_mut_mort_Rdist[r],female_mut_mort);
	LociFixed(nloci,popN,female_mut_mort,female_fixed_mort);
	FertDist('f',nloci,popN,age_classes,female_age,female_fert_Rdist[r],female_mut_fert,female_fertility,age_of_expression,mut_fert_effect);
	MortDist('f',nloci,popN,age_classes,female_age,female_mort_Rdist[r],female_mut_mort,female_survival,age_of_expression,mut_mort_effect);
	female_fixed_mort_dynamic[tc][r]=(double) female_fixed_mort[0];
	female_mut_mort_dynamic[tc][r]=(double) female_mut_mort_Rdist[r][0];
	printf("r=%ld tc=%ld female_fixed_mort_dynamic[tc][r]= %lf\n",r,tc,female_fixed_mort_dynamic[tc][r]);
	/*{printf("pause.. t=%ld ti=%ld",t,ti);getchar();printf("\n");}*/
	}/*** for(tc=1;tc<=total_time_counts;tc++) ***/

/********* end simulation to t=tmax *********/
/* loci fixed */
	printf("\nstore data for r=%ld\n",r);
	agedistout=fopen(agedistpath,"a");
	if(agedistout == NULL) {printf("Can't open %s\n",agedistpath);exit(1);}
	fprintf(agedistout,"%ld\t",r);
	for(age=0;age<=(age_classes);age++) {fprintf(agedistout,"%ld\t",male_age_Rdist[r][age]);}
	for(age=0;age<=(age_classes);age++) {fprintf(agedistout,"%ld\t",female_age_Rdist[r][age]);}
	fprintf(agedistout,"\n");
	fclose(agedistout);

	mut_mortdistout=fopen(mut_mortdistpath,"a");
	if(mut_mortdistout == NULL) {printf("Can't open %s\n",mut_mortdistpath);exit(1);}
	fprintf(mut_mortdistout,"%ld\t%ld\t",r,male_fixed_mort[0]);
	for(age=0;age<=(age_classes);age++) {fprintf(mut_mortdistout,"%ld\t",male_mut_mort_Rdist[r][age]);}
	fprintf(mut_mortdistout,"%ld\t",female_fixed_fert[0]);
	for(age=0;age<=(age_classes);age++) {fprintf(mut_mortdistout,"%ld\t",female_mut_mort_Rdist[r][age]);}
	fprintf(mut_mortdistout,"\n");
	fclose(mut_mortdistout);
	
	deathdistout=fopen(deathdistpath,"a");
	if(deathdistout == NULL) {printf("Can't open %s\n",deathdistpath);exit(1);}
	fprintf(deathdistout,"%ld\t",r);
	for(age=0;age<=(age_classes);age++) {fprintf(deathdistout,"%ld\t",male_deaths[age]);}
	for(age=0;age<=(age_classes);age++) {fprintf(deathdistout,"%ld\t",female_deaths[age]);}
	fprintf(deathdistout,"\n");
	fclose(deathdistout);
	
	birthdistout=fopen(birthdistpath,"a");
	if(birthdistout == NULL) {printf("Can't open %s\n",birthdistpath);exit(1);}
	fprintf(birthdistout,"%ld\t",r);
	for(age=0;age<=(age_classes);age++) {fprintf(birthdistout,"%ld\t",fathers[age]);}
	for(age=0;age<=(age_classes);age++) {fprintf(birthdistout,"%ld\t",mothers[age]);}
	fprintf(birthdistout,"\n");
	fclose(birthdistout);
	
	fertdistout=fopen(fertdistpath,"a");
	if(fertdistout == NULL) {printf("Can't open %s\n",fertdistpath);exit(1);}
	fprintf(fertdistout,"%ld\t",r);
	fprintf(fertdistout,"na\t");
	for(age=1;age<=(age_classes);age++) {
		if(male_fert_Rdist[r][age] >= 0.0) fprintf(fertdistout,"%lf\t",male_fert_Rdist[r][age]);
		else fprintf(fertdistout,"na\t");
	}
	fprintf(fertdistout,"na\t");
	for(age=1;age<=(age_classes);age++) {
		if(female_fert_Rdist[r][age] >= 0.0) fprintf(fertdistout,"%lf\t",female_fert_Rdist[r][age]);
		else fprintf(fertdistout,"na\t");
	}
	fprintf(fertdistout,"\n");
	fclose(fertdistout);
	
	mortdistout=fopen(mortdistpath,"a");
	if(mortdistout == NULL) {printf("Can't open %s\n",mortdistpath);exit(1);}
	fprintf(mortdistout,"%ld\t",r);
	fprintf(mortdistout,"na\t");
	for(age=1;age<=(age_classes);age++) {
		if(male_mort_Rdist[r][age] >= 0.0) fprintf(mortdistout,"%lf\t",male_mort_Rdist[r][age]);
		else fprintf(mortdistout,"na\t");
	}
	fprintf(mortdistout,"na\t");
	for(age=1;age<=(age_classes);age++) {
		if(female_mort_Rdist[r][age] >= 0.0) fprintf(mortdistout,"%lf\t",female_mort_Rdist[r][age]);
		else fprintf(mortdistout,"na\t");
	}
	fprintf(mortdistout,"\n");
	fclose(mortdistout);
	
	for(nl=0;nl<=nloci;nl++) {
		male_mut_mort_Ldist[r][nl]=0;
	    female_mut_mort_Ldist[r][nl]=0;
	    for(i=1;i<=popN;i++) {
		  male_mut_mort_Ldist[r][nl]=male_mut_mort_Ldist[r][nl]+male_mut_mort[i][nl];
		  female_mut_mort_Ldist[r][nl]=female_mut_mort_Ldist[r][nl]+female_mut_mort[i][nl];
		}
	}
	mut_mort_locifile=fopen(mut_mort_locipath,"a");
	if(mut_mort_locifile == NULL) {printf("Can't open %s\n",mut_mort_locipath);exit(1);}
	fprintf(mut_mort_locifile,"%ld\t%ld\t",r,male_mut_mort_Ldist[r][0]);
	for(nl=1;nl<=nloci;nl++) {fprintf(mut_mort_locifile,"%ld\t",male_mut_mort_Ldist[r][nl]);}
	fprintf(mut_mort_locifile,"%ld\t",female_mut_mort_Ldist[r][0]);
	for(nl=1;nl<=nloci;nl++) {fprintf(mut_mort_locifile,"%ld\t",female_mut_mort_Ldist[r][nl]);}
	fprintf(mut_mort_locifile,"\n");
	fclose(mut_mort_locifile);
	
	printf("Finished r=%ld\n",r);
	/*{printf("\nr=%ld pause.. t=%ld ti=%ld",r,t,ti);getchar();printf("\n");}*/
	}/*for(r=1;r<=repeats;r++) */
/* enter time course for repeat averages */
	/* file for time course (change as you wish) */
	mystrcpy(outpath_time,globalpath);
	mystrcat(outpath_time,run);
	mystrcat(outpath_time,"/");
	mystrcat(outpath_time,run);
	mystrcat(outpath_time,"_time.txt");
	outfile_time=fopen(outpath_time,"w");
	if(outfile_time == NULL) {printf("Can't open %s\n",outpath_time);exit(1);}
	fprintf(outfile_time,"Dynamics\tMeans over repeats\n");
	fprintf(outfile_time,"popN\t%ld\nnloci\t%ld\nmut_mort_rate\t%lf\nmut_mort_effect\t%lf\nRepeats\t%ld\n",popN,nloci,mu_mort,mut_mort_effect,repeats);
	fprintf(outfile_time,"Time\tMean Male mortality loci fixed\tVariance Male mortality loci fixed\t");
	fprintf(outfile_time,"Mean Female mortality loci homozygous in population\tVariance Female mortality loci homozygous in population\t");
	fprintf(outfile_time,"Mean Male mortality loci homozygous in population\tVariance Male mortality loci homozygous in population\t");
	fprintf(outfile_time,"Mean Female mortality mutations segregating in population\tVariance Female mortality mutations segregating in population\n");
	for(tc=0;tc<=total_time_counts;tc++) {
		t=tc*time_count;
		fprintf(outfile_time,"%ld\t",t);
		MeanVar(repeats,male_fixed_mort_dynamic[tc],&mean,&var);
		fprintf(outfile_time,"%lf\t%lf\t",mean,var);
		MeanVar(repeats,female_fixed_mort_dynamic[tc],&mean,&var);
		fprintf(outfile_time,"%lf\t%lf\t",mean,var);
		MeanVar(repeats,male_mut_mort_dynamic[tc],&mean,&var);
		fprintf(outfile_time,"%lf\t%lf\t",mean,var);
		MeanVar(repeats,female_mut_mort_dynamic[tc],&mean,&var);
		fprintf(outfile_time,"%lf\t%lf\n",mean,var);
	}
	
	fclose(outfile_time);
	
	parentsdistout=fopen(parentspath,"a");
	if(parentsdistout == NULL) {printf("Can't open %s\n",parentspath);exit(1);}
	fprintf(parentsdistout,"\nAge-Specific distribution of parents' (mother x father) ages\nFinal t=%ld\nAveraged over %ld repeats\n",time_count*total_time_counts,repeats);
	fprintf(parentsdistout,"Mother's age\t");
	for(age=1;age<=(age_classes-1);age++) fprintf(parentsdistout,"%ld to %ld-\t",(age-1)*age_interval,(age)*age_interval);
	fprintf(parentsdistout,"\n");
	for(age=1;age<=(age_classes-1);age++) {
		fprintf(parentsdistout,"Father's age: %ld to %ld-\t",(age-1)*age_interval,(age)*age_interval);
		for(a=1;a<=(age_classes-1);a++) fprintf(parentsdistout,"%6.1lf\t",((double) parents_age_dist[age][a])/((double) repeats));
		fprintf(parentsdistout,"\n");
	}
	fclose(parentsdistout);
	
	printf("\nFinished!!\n");
	return 0;
}/*main*/
/**********    strings  *********************************/
int	mystrcmp( char s1[], char s2[] ) 
{
   int i;
     
     i= 0;
     while( s2[i] != '\0' ) {
        if ( s1[i] != s2[i] ) {
          return(0);
        }
        i++;
     }
     if ( s1[i] != '\0' ) return(0);
     return(1);
	/* return 1 if true and strings match */
}/*end mystrcmp*/
void	str_setup(char str0[], char str1[], char str2[], char str3[], char str4[])
{
	    mystrcpy(str0, str1);
		mystrcat(str0, str2);
		mystrcat(str0, str3);
		mystrcat(str0, str4);
		return;
}
/*******************/
void	mystrcat( char str0[], char str[] )
{
    long  i, j;
        
        i = 0;
        if ( str0[0] != '\0' ) {
          while ( str0[i] != '\0' ) {
            i++;
          }
        }
        j = 0;
        while ( str[j] != '\0' ) {
          str0[i] = str[j];
          i++;
          j++;
        }
        str0[i] = '\0';
        return;
}
/******************/
double mystrtolf( char S[] )
{
     long   i, j, k, l;
     double  power, N, F;
     int   left[20], right[20], side, sign=0;
     
     i=0;
     j=0;
     l=0;
     side = 1;
     if ( S[0] == '+' ) {
        sign = 1;
        i++;
     }
     if ( S[0] == '-' ) {
        sign = -1;
        i++;
     }
     if(sign == 0 ) sign = 1;
     
    /* printf("\nin=> %s\n", S );
     getchar();*/
     while( S[i] != '\0' )
     {
        if(S[i] == '.' ) {
             side = 0;
             i++;
        }
        if( S[i] <= 47 ) return(-1);
        if( S[i] >= 58 ) return(-1);

           if ( side == 1 ) {
              left[l] = S[i]-48;
              /*printf("L[%ld] => %d\n", l, left[l] );*/
              i++;
              l++;
           }
           else {
              right[j] = S[i]-48;
              /*printf("R[%ld] => %d\n", j, right[j] );*/
              i++;
              j++;
           }
          
     }
    /* printf("fini i = %ld", i );
     getchar(); 
     for(k=l-1; k>=0; k-- ) printf("%d", left[k] );
     printf(".");
     for(k=0; k<=j-1; k++ ) printf("%d", right[k]);
     printf("\n");
     getchar(); */
     
     N=0;
     power = 1;
     for(k=l-1; k>=0; k-- ) {
        N = N+ power*( (double) left[k] );
        power = 10*power;
       /* printf("N[%ld]=> %lf\n", k, N );
        getchar(); */
     }
     F=0.1;
     for(k=0; k<=j-1; k++ ) {
       N = N + F*( (double) right[k] );
       F = F*0.1;
     /*  printf("N[%ld]=> %lf\n", k, N );
        getchar(); */
     }
     N=N* (double) sign;
     return(N);
}
/*********/
void	myltos(long N, char istr[])
{
  int		i, k, n;
  char		str[120];
  double	x, fract, rem;
  	 
  	 x = (double) N;
  	 i = 0;
  	 if (x == 0) {
  	   istr[0]='0';
  	   istr[1]='\0';
  	   return;
  	 }
  	 if (x < 0) {
  	   str[0]='-';
  	   i=1;
  	   x=-x;
  	 }
  	 while (x > 0) {
  	 	x = x/10;
  	 	fract = 10.0005*modf(x, &rem);
  	 	n = (int) (fract);
  	 	/*printf("value = %lf\tfractional = %lf\tinteger = %lf\tdigit = %d\n",
  	 	   x, fract, rem, n);*/ 
  	 	str[i] = n + 48;
  	 	i++;
  	 	x = rem;
  	}
  	n = 0;
  	istr[i] = '\0';
  	i--;
  	for (k=i; k>=0; k--) {
  	  istr[n] = str[k];
  	  n++;
  	}
  	return;
}
/**************/
void	mydtos(double N, char istr[], int decimals)
{
  long		i, n;
  char		nstr[120];
  double	x, fraction, number,factor;
  	 
  	 if (N == 0.0) {
  	   istr[0]='0';
  	   istr[1]='\0';
  	   return;
  	 }
	 
  	 if (N < 0.0) {istr[0]='-';istr[1]='\0';}
  	 if (N > 0.0) {istr[0]='\0';N=N+0.0000001;}
  	 if (N < 0.0) {N = -N;N=N + 0.0000001;}
  	 factor=0.555555;
  	 for (i=1;i<=decimals;i++) factor=factor*0.1000000;
  	 fraction = modf(N, &number);
  	 fraction=fraction+factor;
  	 n = (long) number;
  	 
  	 myltos(n,nstr);
  	 mystrcat(istr,nstr);
	 if(decimals <= 0) return;
  	 mystrcat(istr,".");
  	 for (i=1;i<=decimals;i++) {
  	   x=fraction*10.00000000;
  	   
  	   fraction = modf(x, &number);
  	   n = (long) number;
	   myltos(n,nstr);
  	   mystrcat(istr,nstr);
  	 }
  	 return;
}/**/
/****/
long	str_len(char str[])
{
 	long	i;
 	
 		i = 0;
 		if (str[i] == '\0') return(0);
 		while (str[i] != '\0') i++; 
 		return(i);
}/*end str_len*/
void	mystrcpy( char str0[], char str[] )
{
  int  i;
     i = 0;
     while ( str[i] != '\0' ) {
       str0[i] = str[i];
       i++;
     }
     str0[i] = '\0';
     return;
}/*end mystrcpy*/
/************************   end strings **********************/
/***************************  vector lib *********************/
char	**cmatrix(long nrl, long nrh, long ncl, long nch)
{
	char 	**m;
	long	i, nrow = nrh-nrl+1, ncol = nch-ncl+1;
	
		m = (char **) malloc( (size_t) ( (nrow+1)*sizeof(char*) ) );
		if (!m) {printf("memory allocation failure[1] in cmatrix\n");exit(1);}
		m += 1;
		m -= nrl;
		m[nrl] = (char *) malloc( (size_t) ( (nrow*ncol+1)*sizeof(char) ) );
		if (!m[nrl]) {printf("memory allocation failure[2] in cmatrix");exit(1);}
		m[nrl] += 1;
		m[nrl] -= ncl;
		for(i=nrl+1; i<=nrh; i++) m[i] = m[i-1] + ncol;
		return(m);
}
/****/
void	free_cmatrix(char **m, long nrl, long nrh, long ncl, long nch)
{
	free((char*) (m[nrl]+ncl-1));
	free((char*) (m+nrl-1));
}
/******/
char	*cvector(long nl, long nh)
{
	char 	*v;
	
		v = (char *) malloc( (size_t) ( (nh-nl+2)*sizeof(char) ) );
		if (!v) {printf("memory allocation failure in cvector");exit(1);}
		return(v-nl+1);
}
/******/
void	free_cvector(char *v, long nl, long nh)
{
	free((char*) (v+nl-1));
}
/******/
long	*lvector(long nl, long nh)
{
	long 	*v;
	
		v = (long *) malloc( (size_t) ( (nh-nl+2)*sizeof(long) ) );
		if (!v) {printf("memory allocation failure in lvector\n");exit(1);}
		return(v-nl+1);
}
/******/
void	free_lvector(long *v, long nl, long nh)
{
	free((char*) (v+nl-1));
}
/*****/
double	*dvector(long nl, long nh)
{
	double 	*v;
		v = (double *) malloc( (size_t) ( (nh-nl+2)*sizeof(double) ) );
		
		if (!v) {printf("memory allocation failure in dvector");exit(1);}
		return(v-nl+1);
}
/******/
void	free_dvector(double *v, long nl, long nh)
{
	/*printf("free_dvector nl = %ld nh = %ld\n",nl,nh);*/
	free((char*) (v+nl-1));
}
/********/
long	**lmatrix(long nrl, long nrh, long ncl, long nch)
{
	long 	**m;
	long	i, nrow = nrh-nrl+1, ncol = nch-ncl+1;
	
		m = (long **) malloc( (size_t) ( (nrow+1)*sizeof(long*) ) );
		if (!m) {printf("memory allocation failure[1] in lmatrix");exit(1);}
		m += 1;
		m -= nrl;
		m[nrl] = (long *) malloc( (size_t) ( (nrow*ncol+1)*sizeof(long) ) );
		if (!m[nrl]) {printf("memory allocation failure[2] in lmatrix\n");exit(1);}
		m[nrl] += 1;
		m[nrl] -= ncl;
		for(i=nrl+1; i<=nrh; i++) m[i] = m[i-1] + ncol;
		return(m);
}
/****/
void	free_lmatrix(long **m, long nrl, long nrh, long ncl, long nch)
{
	free((char*) (m[nrl]+ncl-1));
	free((char*) (m+nrl-1));
}
/********/
double	**dmatrix(long nrl, long nrh, long ncl, long nch)
{
	double 	**m;
	long	i, nrow = nrh-nrl+1, ncol = nch-ncl+1;
	
		m = (double **) malloc( (size_t) ( (nrow+1)*sizeof(double*) ) );
		if (!m) {printf("memory allocation failure[1] in dmatrix");exit(1);}
		m += 1;
		m -= nrl;
		m[nrl] = (double *) malloc( (size_t) ( (nrow*ncol+1)*sizeof(double) ) );
		if (!m[nrl]) {printf("memory allocation failure[2] in dmatrix");exit(1);}
		m[nrl] += 1;
		m[nrl] -= ncl;
		for(i=nrl+1; i<=nrh; i++) m[i] = m[i-1] + ncol;
		return(m);
}
/****/
void	free_dmatrix(double **m, long nrl, long nrh, long ncl, long nch)
{
	free((char*) (m[nrl]+ncl-1));
	free((char*) (m+nrl-1));
}
/********/
int	*ivector(long nl, long nh)
{
	int 	*v;
	
		v = (int *) malloc( (size_t) ( (nh-nl+2)*sizeof(int) ) );
		if (!v) {printf("memory allocation failure in ivector\n");exit(1);}
		return(v-nl+1);
}
/******/
void	free_ivector(int *v, long nl, long nh)
{
	free((char*) (v+nl-1));
}
/****/
unsigned long	*ulvector(long nl, long nh)
{
	unsigned long 	*v;
	
		v = (unsigned long *) malloc( (size_t) ( (nh-nl+2)*sizeof(unsigned long) ) );
		if (!v) {printf("memory allocation failure in ulvector/n");exit(1);}
		return(v-nl+1);
}
/******/
void	free_ulvector(unsigned long *v, long nl, long nh)
{
	free((char*) (v+nl-1));
}
/**************** end  myvectorlib **********************/
/**************************************/
long	UniformRndInt(long jlo, long jhi, double x)
{
/*	j = jlo + (int) ( (double) (jhi-jlo+1) * ran1 (&idum) );  */
        return(jlo + (long) ( ( (double) (jhi-jlo+1) ) * x ) );
    
}/* end UniformRndIn */
/****************/   
 double ran1( long *idumPtr )
  {
    int   j;
    long  k;
    static long   iy = 0;
    static long   iv[NTAB];
    double temp;
                                        /* negative to initialize */
       if ( *idumPtr <= 0 || !iy )  
         {
           if ( -(*idumPtr) < 1 ) *idumPtr = 1;
            else *idumPtr = -(*idumPtr);
           for ( j = NTAB+7; j >= 0; j-- )
            {
               k = (*idumPtr)/IQ;
               *idumPtr = IA*(*idumPtr-k*IQ) - IR*k;
               if ( *idumPtr < 0 ) *idumPtr += IM3;
               if ( j < NTAB ) iv[j] = *idumPtr;
             }
            iy = iv[0];
          }
       k = (*idumPtr)/IQ;
       *idumPtr = IA*(*idumPtr-k*IQ) - IR*k;
       if ( *idumPtr < 0 ) *idumPtr += IM3;
       j = iy/XDIV;
       iy = iv[j];
       iv[j] = *idumPtr;
       if ( (temp = AM1*iy) > RNMX ) return RNMX;
         else return temp;   
    }/* end ran1 */
/*******/
long  GetMut(long *idumPtr,long nloci,long *mut,double mu_mort)
{
	long	nl,new_mut;
	double  x;
	new_mut=0;
	for(nl=1;nl<=nloci;nl++) {
		if(mut[nl] < 0 || mut[nl] > 2) {printf("GetMut: mut[%ld]=%ld\n",nl,mut[nl]);exit(1);}
		if(mut[nl] < 2) {
			x=ran1(idumPtr);
			if(x <= mu_mort) {mut[nl] = mut[nl] +1;new_mut++;}
		}
	}
	mut[0]=0;
	for(nl=1;nl<=nloci;nl++) {mut[0]=mut[0]+mut[nl];}
	return(new_mut);
}/*GetMut*/
void  Transmission(long nloci,long *male_mut,long *female_mut,long *offspring_mut,long *idumPtr) 
{
	long  nl;
	double x;
/* []_mut[individual#][i] i =  1,nloci; i=0 is total for individual*/
/* initailize offspring mutations */
	for(nl=0;nl<=nloci;nl++) {offspring_mut[nl]=0;}
/* add mutations transmitted from parent loci to offspring_mut */
	for(nl=1;nl<=nloci;nl++) {
		if(male_mut[nl] > 2 || male_mut[nl] < 0 ) {printf("Transmission: male_mut[locus=%ld] = %ld\n",nl,male_mut[nl]);exit(1);}
		if(male_mut[nl] == 2) {offspring_mut[nl] = offspring_mut[nl] +1;}
		if(male_mut[nl] == 1) {
			x=ran1(idumPtr);
			if(x <= 0.5) offspring_mut[nl] = offspring_mut[nl] +1;}
		if(female_mut[nl] > 2 || female_mut[nl] < 0 ) {printf("Transmission: female_mut[locus=%ld] = %ld\n",nl,female_mut[nl]);exit(1);}
		if(female_mut[nl] == 2) {offspring_mut[nl] = offspring_mut[nl] +1;}
		if(female_mut[nl] == 1) {
			x=ran1(idumPtr);
			if(x <= 0.5) offspring_mut[nl] = offspring_mut[nl] +1;}
		if(offspring_mut[nl] > 2 || offspring_mut[nl] < 0 ) {printf("Transmission: offspring_mut[locus=%ld] = %ld\n",nl,offspring_mut[nl]);exit(1);}
	}
	for(nl=1;nl<=nloci;nl++) {offspring_mut[0] = offspring_mut[0] + offspring_mut[nl];}
	/*	if(male_mut[0] > 0 || female_mut[0] > 0) {
		for(nl=1;nl<=nloci;nl++) {
		printf("nl=%ld  male parent mut=%ld female parent mut=%ld  offspring mut=%ld\n",nl,male_mut[nl],female_mut[nl],offspring_mut[nl]);}
		{printf("Transmission: pause..");getchar();printf("\n");} 
	}*/
	return;
}/*Transmission*/
void	Deaths(int model,long nloci,long *idumPtr,long age_classes,long popN,double *survival,
			long **mut_mort,long *age_of_expression,double mut_mort_effect,long *age,long *deaths)
{
	long	i;
	double	x,surv;
/* initialize death count */
	for(i=0;i<=age_classes;i++) deaths[i]=0;
/* determine individuals dying */
	for(i=1;i<=popN;i++) {
		if(age[i] <= 0 || age[i] > age_classes) {printf("age[%ld] = %ld Terminate!\n",i,age[i]);exit(1);}
		/*printf("i=%ld age = %ld\n",i,age[i]);*/
		surv=GetSurvival(nloci,age_classes,age_of_expression,mut_mort_effect,age[i],survival,mut_mort[i]);
		x=ran1(idumPtr);
		/*printf("x=%lf survival[#%ld][age=%ld] = %lf\n",x,i,age[i],surv);*/
		if(x > surv) {deaths[0]++;deaths[age[i]]++;age[i]=0;}
		/*{printf("Deaths: pause..");getchar();printf("\n");}*/
	}
	return;
}/*Deaths*/
double	GetSurvival(long nloci,long age_classes,long *age_of_expression,double mut_mort_effect,
			long age,double *survival,long *mut_mort)
{
	long	l;
	double  surv,d;
	surv=survival[age];
	if(mut_mort[0] <= 0) return(surv);
	for(l=1;l<=nloci;l++) {
	 if(age >= age_of_expression[l]) {
		d=((double) (age-age_of_expression[l]))*mut_mort_effect;
		if(d > 1.0) d=1.0;
		surv=(surv)*pow(1.0-d,mut_mort[l]);
	} }
	return(surv);
}/*GetSurvival*/
double	GetFertility(long nloci,long age_classes,long *age_of_expression,double mut_fert_effect,
			long age,double *fertility,long *mut_fert)
{
	long	l;
	double  fert,d;
	fert=fertility[age];
	if(mut_fert[0] <= 0) return(fert);
	for(l=1;l<=nloci;l++) {
		if(age >= age_of_expression[l]) {
		d=((double) (age-age_of_expression[l]))*mut_fert_effect;
		if(d > 1.0) d=1.0;
		fert=(fert)*pow(1.0-d,mut_fert[l]);
	} }
	return(fert);
}/*GetFertility*/
void	Parents(int model,long *idumPtr,long popN,long nloci,long age_classes,long female,long male,double **mate,
			long *female_age, long *male_age, double *female_fertility, double *male_fertility, 
			long **female_mut_fert,long **male_mut_fert,long *age_of_expression, double mut_fert_effect,
			long *motherPtr, long *fatherPtr)
{
	int	 done,done1;
	long father,mother;
	double x,mother_fert,father_fert;
/* mode:l (0 female only, 1 male only, 2 both) mutations affect amle & female fertility equally*/	
/*mate=dmatrix(0,age_classes,0,age_classes); mate[male age][female age] */
	if(model != 2) {printf("Parents model must be 2\n");exit(1);}
	done1=0;
	while(done1 == 0) {
/* pick female parent at random */
	done=0;
	while(done == 0) {
	/* pick female parent at random */
		mother=UniformRndInt(1,popN,ran1(idumPtr));
		/*printf("pick mother = %ld [female child # %ld]\n",mother,female);*/
		if(mother != female) {
			/*printf("mother=%ld age=%ld fertility=%lf\n",mother,female_age[mother],female_fertility[female_age[mother]]);*/
		mother_fert=GetFertility(nloci,age_classes,age_of_expression,mut_fert_effect,female_age[mother],female_fertility,female_mut_fert[mother]);
		x=ran1(idumPtr);
		if(x < mother_fert) {done=1;}
		}
	}
	/*{printf("pause..");getchar();printf("\n");}*/
/* pick male parent at random */
	done=0;
	while(done == 0) {
	/* pick male parent at random */
		father=UniformRndInt(1,popN,ran1(idumPtr));
		/*printf("pick father = %ld [male child # %ld]\n",father,male);*/
		if(father != male) {
		father_fert=GetFertility(nloci,age_classes,age_of_expression,mut_fert_effect,male_age[father],male_fertility,male_mut_fert[father]);	
		x=ran1(idumPtr);
		if(x < father_fert) {done=1;}
		}
	}
	/*{printf("pause..");getchar();printf("\n");}*/
	x=ran1(idumPtr);
	if(x <  mate[male_age[father]][female_age[mother]]) {done1=1;}
	 /*{printf("pause done1=%d ..",done1);getchar();printf("\n");}*/
	}/*while(done1 == 0) */
/*	printf("child male=%ld female=%ld\n",male,female);
	printf("father=%ld mother=%ld\n",father,mother);
	printf("father age=%ld; fertility = %lf\n",male_age[father],father_fert);
	printf("mother age=%ld; fertility = %lf\n",female_age[mother],mother_fert);
	printf("mate[father][mother] = %lf\n",mate[male_age[father]][female_age[mother]]);
 */
	(*motherPtr) = mother;
	(*fatherPtr) = father;
	return;
}/*Parents*/
void	AgeDist(long popN, long age_classes,long *age_dist, long *age)
{
	long i,a;
	for(a=0;a<=age_classes;a++) age_dist[a]=0;
	for(i=1;i<=popN;i++) {
		if(age[i] <= 0 || age[i] > age_classes) {printf("AgeDistribution age[%ld]=%ld error\n",i,age[i]);exit(1);}
		age_dist[0]++;
		age_dist[age[i]]++;
	}
	return;
}
void	MutDist(long popN, long age_classes, long *age,long *mut_dist, long **mut)
{
	long i,a;
	for(a=0;a<=age_classes;a++) mut_dist[a]=0;
	for(i=1;i<=popN;i++) {
		if(mut[i][0] < 0) {printf("MutDistribution mut[%ld]=%ld error\n",i,mut[i][0]);exit(1);}
		if(age[i] <= 0 || age[i] > age_classes) {printf("MutDistribution age[%ld]=%ld error\n",i,age[i]);exit(1);}
		mut_dist[0]=mut_dist[0]+mut[i][0];
		/*printf("MutDist age[#%ld] = %ld mut=%ld\n",i,age[i],mut[i][0]);*/
		mut_dist[age[i]]=mut_dist[age[i]]+mut[i][0];
	}
	return;
}
void	FertDist(char sex,long nloci,long popN, long age_classes, long *age,double *fert_dist,
			long **mut,double *fertility,long *age_of_expression, double mut_effect)
{
	long i,a;
	double  fert,*age_dist;
	age_dist=dvector(0,age_classes);
	for(a=0;a<=age_classes;a++) {fert_dist[a]=0.0,age_dist[a]=0.0;}
	for(i=1;i<=popN;i++) {
	  if(age[i] <= 0 || age[i] > age_classes) {printf("FertDist age[%ld]=%ld error\n",i,age[i]);exit(1);}
	  /*printf("GetFert %ld ag=%ld mut=%ld\n",i,age[i],mut[i][0]);*/
	  fert=GetFertility(nloci,(long)age_classes,age_of_expression,mut_effect,age[i],fertility,mut[i]);
	  /*if(mut[i][0] == 2) printf("#%ld [%ld] mut=%ld fertility=%lf fert=%lf\n",i,age[i],mut[i][0],fertility[age[i]],fert);
	  {printf("pause.");getchar();printf("\n");}*/
	  fert_dist[age[i]]=fert_dist[age[i]]+fert;
	  age_dist[age[i]]++;
	}
	for(a=1;a<=age_classes;a++) {
		if(age_dist[a] > 0.0) {
		/*printf("a=%ld total fert_dist[a]=%lf ",a,fert_dist[a]);*/
		fert_dist[a]=fert_dist[a]/age_dist[a];
		} else fert_dist[a] = -1.0;
	} 
	free_dvector(age_dist,0,age_classes);
	/*printf("return\n");*/
	return;
}/*FertDist*/
void	MortDist(char sex,long nloci,long popN, long age_classes, long *age,double *mort_dist,
			long **mut,double *survival,long *age_of_expression, double mut_effect)
{
	long i,a;
	double  mort,*age_dist;
	age_dist=dvector(0,age_classes);
	for(a=0;a<=age_classes;a++) {mort_dist[a]=0.0,age_dist[a]=0.0;}
	for(i=1;i<=popN;i++) {
	  if(age[i] <= 0 || age[i] > age_classes) {printf("FertDist age[%ld]=%ld error\n",i,age[i]);exit(1);}
	  /*printf("GetFert %ld ag=%ld mut=%ld\n",i,age[i],mut[i][0]);*/
	  mort=GetSurvival(nloci,(long)age_classes,age_of_expression,mut_effect,age[i],survival,mut[i]);
	  /*{printf("pause.");getchar();printf("\n");}*/
	  mort_dist[age[i]]=mort_dist[age[i]]+mort;
	  age_dist[age[i]]++;
	}
	for(a=1;a<=age_classes;a++) {
		if(age_dist[a] > 0.0) {
		/*printf("a=%ld total fert_dist[a]=%lf ",a,fert_dist[a]);*/
		mort_dist[a]=mort_dist[a]/age_dist[a];
		} else mort_dist[a] = -1.0;
	}
	free_dvector(age_dist,0,age_classes);
	/*printf("return\n");*/
	return;
}/*MortDist*/
void  LociFixed(long nloci,long popN,long **mut,long *fixed)
{
	long i,nl;
	for(nl=0;nl<=nloci;nl++) fixed[nl]=0;
	for(i=1;i<=popN;i++) {
	  for(nl=1;nl<=nloci;nl++) {
		if(mut[i][nl] < 0 || mut[i][nl] > 2) {printf("LociFixed mut[%ld][%ld] = %ld\n",i,nl, mut[i][nl]);exit(1);}
		if(mut[i][nl] == 2) fixed[nl]++;
	} }
	for(nl=1;nl<=nloci;nl++) fixed[0]=fixed[0]+fixed[nl];
	return;
}/*LociFixed*/
void MeanVar(long n, double *data, double *meanPtr, double *svarPtr)
{
	long	i;
	double	sumx,sumxsqr,mean,f,var,count;
        
	sumx=0.0;
	count=(double) n;
	f=(count)/(count-1.0);
	sumxsqr=0.0;
        for(i=1;i<=n;i++) {
		sumx=sumx + data[i];
		sumxsqr=sumxsqr + data[i]*data[i];
        }
	mean=sumx/count;
	var=(sumxsqr/count) - (mean*mean);
	*meanPtr=mean;
	*svarPtr=f*var;
        return;

}/* end MeanVar */
